# Supplementary material for: Poly[hexa­aqua­bis(μ3-terephthalato)(μ2-terephthalato)diytterbium(III)]
Source: Acta Crystallogr Sect E Struct Rep Online. 2009 Dec 9;66(Pt 1):m33. doi: 10.1107/S160053680905171X (PMC2980195; doi:10.1107/S160053680905171X)
Supplement: Supplementary file 1 [file e-66-00m33-sup1.cif]

##############################################################################
###                                                                        ###
###        Electronic paper (Acta Crystallographica Section E)             ###
###                                                                        ###
##############################################################################
#                                                                            #
# This CIF contains the data in a paper accepted for publication in Acta     #
# Crystallographica Section E. It conforms to the requirements of Notes      #
# for Authors for Section E, and has been peer reviewed under the auspices   #
# of the IUCr Commission on Journals.                                        #
#                                                                            #
# Full details of the Crystallographic Information File format               #
# are given in the paper "The Crystallographic Information File (CIF):       #
# a New Standard Archive File for Crystallography" by S. R. Hall, F. H.      #
# Allen and I. D. Brown [Acta Cryst. (1991), A47, 655-685].                  #
#                                                                            #
# The current version of the core CIF dictionary is obtainable from          #
# ftp://ftp.iucr.org/pub/cif_core.dic. The current version number is 2.4.    #
#                                                                            #
# Software is freely available for graphical display of the structure(s) in  #
# this CIF.  For information consult the CIF home page http://www.iucr.org/  #
# cif/home.html                                                              #
#                                                                            #
# This file may be used for bona fide research purposes within the           #
# scientific community so long as proper attribution is given to the journal # 
# article from which it was obtained.                                        #
#                                                                            #
##############################################################################
                                             
data_I
_audit_creation_method     SHELXL-97
_journal_date_recd_electronic     2009-11-15
_journal_date_accepted     2009-12-01
_journal_name_full     'Acta Crystallographica, Section E'
_journal_year     2010
_journal_volume     66
_journal_issue      1
_journal_page_first     m33
_journal_page_last     m33
_journal_paper_category     QM
_journal_coeditor_code     GK2241
_publ_contact_author_name     'Feng, sun'
_publ_contact_author_address
;
School of Chemistry and Environment
South China Normal University
Guangzhou 510631
P. R. China
;
_publ_contact_author_email     fengsun1974@yahoo.com.cn
_publ_contact_author_fax     '86 020 39310187'
_publ_contact_author_phone     '86 020 39310187'
_publ_section_title
;
Poly[hexaaquabis(\m~3~-terephthalato)(\m~2~-terephthalato)diytterbium(III)]
;
_publ_section_title_footnote     .
loop_
    _publ_author_name
    _publ_author_footnote
    _publ_author_address
    'Feng, Sun' .
;
School of Chemistry and Environment
South China Normal University
Guangzhou 510631
People's Republic of China
;
_chemical_name_systematic
;
Poly[hexaaquabis(\m~3~-terephthalato)(\m~2~-terephthalato)diytterbium(III)]
;
_chemical_name_common     ?
_chemical_formula_moiety     'C12 H12 O9 Yb'
_chemical_formula_sum     'C12 H12 O9 Yb'
_chemical_formula_iupac     '[Yb2 (C8 H4 O4)3 (H2 O)6]'
_chemical_formula_weight     473.26
_chemical_melting_point     ?
_symmetry_cell_setting     'triclinic'
_symmetry_space_group_name_H-M     'P -1'
_symmetry_space_group_name_Hall     '-P 1'
loop_
    _symmetry_equiv_pos_as_xyz
    'x, y, z'
    '-x, -y, -z'
_cell_length_a     7.8413(7)
_cell_length_b     9.5545(8)
_cell_length_c     10.6561(9)
_cell_angle_alpha     68.8270(10)
_cell_angle_beta     71.0240(10)
_cell_angle_gamma     75.2060(10)
_cell_volume     695.34(10)
_cell_formula_units_Z     2
_cell_measurement_reflns_used     2800
_cell_measurement_theta_min     2.62
_cell_measurement_theta_max     27.80
_cell_measurement_temperature     296(2)
_exptl_crystal_description     block
_exptl_crystal_colour     colorless
_exptl_crystal_size_max     0.21
_exptl_crystal_size_mid     0.18
_exptl_crystal_size_min     0.17
_exptl_crystal_density_diffrn     2.260
_exptl_crystal_density_meas     ?
_exptl_crystal_density_method     'not measured'
_exptl_crystal_F_000     452
_exptl_absorpt_coefficient_mu     6.770
_exptl_absorpt_correction_type     multi-scan
_exptl_absorpt_process_details     '(<i>SADABS</i>; Sheldrick, 1996)'
_exptl_absorpt_correction_T_min     0.251
_exptl_absorpt_correction_T_max     0.316
_exptl_special_details
;
;
_diffrn_ambient_temperature     296(2)
_diffrn_radiation_type     MoK\a
_diffrn_radiation_wavelength     0.71073
_diffrn_radiation_source     'fine-focus sealed tube'
_diffrn_radiation_monochromator     graphite
_diffrn_measurement_device_type     'Bruker APEXII area-detector diffractometer'
_diffrn_measurement_method     '\f and \w scan'
_diffrn_detector_area_resol_mean     0
_diffrn_reflns_number     3564
_diffrn_reflns_av_R_equivalents     0.0148
_diffrn_reflns_av_sigmaI/netI     0.0276
_diffrn_reflns_theta_min     2.12
_diffrn_reflns_theta_max     25.19
_diffrn_reflns_theta_full     25.19
_diffrn_measured_fraction_theta_max     0.976
_diffrn_measured_fraction_theta_full     0.976
_diffrn_reflns_limit_h_min     -9
_diffrn_reflns_limit_h_max     7
_diffrn_reflns_limit_k_min     -10
_diffrn_reflns_limit_k_max     11
_diffrn_reflns_limit_l_min     -12
_diffrn_reflns_limit_l_max     11
_diffrn_standards_number     0
_diffrn_standards_interval_count     0
_diffrn_standards_interval_time     0
_diffrn_standards_decay_%     0
_refine_special_details
;
Refinement of <i>F</i>^2^ against ALL reflections. The weighted <i>R</i>-factor
<i>wR</i> and goodness of fit <i>S</i> are based on <i>F</i>^2^, conventional
<i>R</i>-factors <i>R</i> are based on <i>F</i>, with <i>F</i> set to zero for
negative <i>F</i>^2^. The threshold expression of <i>F</i>^2^ >
\s(<i>F</i>^2^) is used only for calculating <i>R</i>-factors(gt) <i>etc</i>.
and is not relevant to the choice of reflections for refinement.
<i>R</i>-factors based on <i>F</i>^2^ are statistically about twice as large
as those based on <i>F</i>, and <i>R</i>- factors based on ALL data will be
even larger.
;
_reflns_number_total     2444
_reflns_number_gt     2323
_reflns_threshold_expression     >2sigma(I)
_refine_ls_structure_factor_coef     Fsqd
_refine_ls_matrix_type     full
_refine_ls_R_factor_all     0.0221
_refine_ls_R_factor_gt     0.0204
_refine_ls_wR_factor_gt     0.0474
_refine_ls_wR_factor_ref     0.0483
_refine_ls_goodness_of_fit_ref     1.042
_refine_ls_restrained_S_all     1.041
_refine_ls_number_reflns     2444
_refine_ls_number_parameters     217
_refine_ls_number_restraints     9
_refine_ls_hydrogen_treatment     mixed
_refine_ls_weighting_scheme     calc
_refine_ls_weighting_details
         'calc w=1/[\s^2^(Fo^2^)+(0.0237P)^2^+0.8814P] where P=(Fo^2^+2Fc^2^)/3'
_atom_sites_solution_hydrogens     geom
_atom_sites_solution_primary     direct
_atom_sites_solution_secondary     difmap
_refine_ls_shift/su_max     0.003
_refine_ls_shift/su_mean     0.000
_refine_diff_density_max     0.823
_refine_diff_density_min     -0.726
_refine_ls_extinction_method     none
_refine_ls_extinction_coef     ?
loop_
    _atom_type_symbol
    _atom_type_description
    _atom_type_scat_dispersion_real
    _atom_type_scat_dispersion_imag
    _atom_type_scat_source
    'C' 'C' 0.0033 0.0016
                         'International Tables Vol C Tables 4.2.6.8 and 6.1.1.4'
    'H' 'H' 0.0000 0.0000
                         'International Tables Vol C Tables 4.2.6.8 and 6.1.1.4'
    'O' 'O' 0.0106 0.0060
                         'International Tables Vol C Tables 4.2.6.8 and 6.1.1.4'
    'Yb' 'Yb' -0.3850 5.5486
                         'International Tables Vol C Tables 4.2.6.8 and 6.1.1.4'
_computing_data_collection     'APEX2 (Bruker, 2004)'
_computing_cell_refinement     'SAINT (Bruker, 2004)'
_computing_data_reduction     'SAINT (Bruker, 2004)'
_computing_structure_solution     'SHELXS-97 (Sheldrick, 2008)'
_computing_structure_refinement     'SHELXL-97 (Sheldrick, 2008)'
_computing_molecular_graphics     'SHELXTL (Sheldrick, 2008)'
_computing_publication_material     'SHELXL-97 (Sheldrick, 2008)'
loop_
    _atom_site_type_symbol
    _atom_site_label
    _atom_site_fract_x
    _atom_site_fract_y
    _atom_site_fract_z
    _atom_site_U_iso_or_equiv
    _atom_site_adp_type
    _atom_site_calc_flag
    _atom_site_refinement_flags
    _atom_site_occupancy
    _atom_site_disorder_assembly
    _atom_site_disorder_group
    Yb Yb1 0.26626(2) 0.294523(19) 1.006579(16) 0.01940(7) Uani d . 1 . .
    C C1 0.2794(6) 0.7548(5) 0.1682(4) 0.0244(9) Uani d . 1 . .
    C C2 0.2113(6) 0.6900(5) 0.3233(4) 0.0231(9) Uani d . 1 . .
    C C3 0.3017(8) 0.5574(6) 0.3942(5) 0.0546(17) Uani d . 1 . .
    H H3 0.3999 0.5039 0.3444 0.066 Uiso calc R 1 . .
    C C4 0.2506(8) 0.5012(6) 0.5381(5) 0.0501(15) Uani d . 1 . .
    H H4 0.3117 0.4094 0.5839 0.060 Uiso calc R 1 . .
    C C5 0.1094(6) 0.5813(5) 0.6133(4) 0.0238(9) Uani d . 1 . .
    C C6 0.0601(5) 0.5283(5) 0.7702(4) 0.0210(8) Uani d . 1 . .
    C C7 0.0173(7) 0.7138(6) 0.5423(5) 0.0465(14) Uani d . 1 . .
    H H7 -0.0791 0.7690 0.5917 0.056 Uiso calc R 1 . .
    C C8 0.0665(7) 0.7660(6) 0.3982(5) 0.0435(13) Uani d . 1 . .
    H H8 0.0001 0.8540 0.3519 0.052 Uiso calc R 1 . .
    C C9 0.3969(5) 0.1538(5) 1.2422(4) 0.0221(9) Uani d . 1 . .
    C C10 0.4506(6) 0.0733(5) 1.3751(4) 0.0243(9) Uani d . 1 . .
    C C11 0.5442(8) 0.1424(5) 1.4211(5) 0.0406(13) Uani d . 1 . .
    H H11 0.5754 0.2380 1.3678 0.049 Uiso calc R 1 . .
    C C12 0.4091(8) -0.0693(6) 1.4544(5) 0.0411(13) Uani d . 1 . .
    H H12 0.3486 -0.1171 1.4234 0.049 Uiso calc R 1 . .
    O O1 0.1745(4) 0.8546(4) 0.1024(3) 0.0324(7) Uani d . 1 . .
    O O2 0.4422(4) 0.7076(4) 0.1137(3) 0.0361(8) Uani d . 1 . .
    O O3 -0.0475(4) 0.6148(4) 0.8340(3) 0.0317(7) Uani d . 1 . .
    O O4 0.1368(5) 0.3988(3) 0.8290(3) 0.0336(7) Uani d . 1 . .
    O O5 0.4165(4) 0.2898(3) 1.1772(3) 0.0276(7) Uani d . 1 . .
    O O6 0.3249(4) 0.0831(3) 1.1957(3) 0.0271(7) Uani d . 1 . .
    O O1W 0.3026(5) 0.5482(4) 0.9349(4) 0.0387(8) Uani d D 1 . .
    H H1W 0.221(4) 0.617(4) 0.914(6) 0.058 Uiso d D 1 . .
    H H2W 0.393(4) 0.589(5) 0.908(6) 0.058 Uiso d D 1 . .
    O O2W 0.0025(5) 0.1676(4) 1.0747(4) 0.0358(8) Uani d D 1 . .
    H H3W -0.038(7) 0.168(5) 1.013(4) 0.054 Uiso d D 1 . .
    H H4W 0.030(8) 0.0778(19) 1.115(5) 0.054 Uiso d D 1 . .
    O O3W 0.3438(5) 0.0930(3) 0.9110(3) 0.0329(7) Uani d D 1 . .
    H H5W 0.451(2) 0.065(5) 0.877(5) 0.049 Uiso d D 1 . .
    H H6W 0.303(5) 0.014(3) 0.957(5) 0.049 Uiso d D 1 . .
loop_
    _atom_site_aniso_label
    _atom_site_aniso_U_11
    _atom_site_aniso_U_22
    _atom_site_aniso_U_33
    _atom_site_aniso_U_12
    _atom_site_aniso_U_13
    _atom_site_aniso_U_23
    Yb1 0.02266(11) 0.02072(11) 0.01111(10) -0.00012(7) -0.00580(7) -0.00153(7)
    C1 0.027(2) 0.026(2) 0.021(2) -0.0095(19) -0.0056(18) -0.0052(18)
    C2 0.026(2) 0.028(2) 0.015(2) -0.0081(18) -0.0059(16) -0.0031(17)
    C3 0.064(4) 0.049(3) 0.019(2) 0.029(3) -0.001(2) -0.006(2)
    C4 0.065(4) 0.039(3) 0.017(2) 0.027(3) -0.008(2) -0.002(2)
    C5 0.026(2) 0.023(2) 0.018(2) -0.0040(18) -0.0057(17) -0.0023(17)
    C6 0.023(2) 0.022(2) 0.018(2) -0.0043(17) -0.0086(17) -0.0035(17)
    C7 0.036(3) 0.053(3) 0.019(2) 0.024(2) 0.002(2) -0.003(2)
    C8 0.034(3) 0.050(3) 0.018(2) 0.019(2) -0.005(2) 0.003(2)
    C9 0.021(2) 0.027(2) 0.015(2) -0.0004(17) -0.0046(16) -0.0045(18)
    C10 0.030(2) 0.023(2) 0.018(2) 0.0013(18) -0.0117(17) -0.0023(17)
    C11 0.070(4) 0.028(3) 0.029(3) -0.019(2) -0.028(2) 0.007(2)
    C12 0.066(4) 0.036(3) 0.033(3) -0.020(3) -0.034(3) 0.003(2)
    O1 0.0370(18) 0.0362(18) 0.0199(15) -0.0057(15) -0.0127(14) 0.0009(14)
    O2 0.0302(18) 0.046(2) 0.0226(16) -0.0030(15) 0.0006(13) -0.0083(15)
    O3 0.0330(17) 0.0383(19) 0.0170(15) 0.0030(14) -0.0030(13) -0.0094(14)
    O4 0.054(2) 0.0251(17) 0.0212(16) 0.0009(15) -0.0202(15) -0.0014(13)
    O5 0.0352(17) 0.0276(17) 0.0182(15) -0.0074(13) -0.0135(13) 0.0027(13)
    O6 0.0391(18) 0.0250(16) 0.0196(15) -0.0059(13) -0.0179(13) 0.0003(13)
    O1W 0.0313(18) 0.0267(18) 0.052(2) -0.0055(14) -0.0105(17) -0.0049(16)
    O2W 0.0395(19) 0.0379(19) 0.0327(19) -0.0096(16) -0.0140(15) -0.0074(15)
    O3W 0.0388(19) 0.0277(17) 0.0296(18) -0.0009(14) -0.0077(15) -0.0096(14)
_geom_special_details
;
All e.s.d.'s (except the e.s.d. in the dihedral angle between two l.s. planes)
are estimated using the full covariance matrix. The cell e.s.d.'s are taken
into account individually in the estimation of e.s.d.'s in distances, angles
and torsion angles; correlations between e.s.d.'s in cell parameters are only
used when they are defined by crystal symmetry. An approximate (isotropic)
treatment of cell e.s.d.'s is used for estimating e.s.d.'s involving l.s.
planes.
;
loop_
    _geom_bond_atom_site_label_1
    _geom_bond_atom_site_label_2
    _geom_bond_site_symmetry_2
    _geom_bond_distance
    _geom_bond_publ_flag
    Yb1 O2 2_666 2.227(3) ?
    Yb1 O4 . 2.231(3) ?
    Yb1 O3 2_567 2.233(3) ?
    Yb1 O1W . 2.327(3) ?
    Yb1 O3W . 2.352(3) ?
    Yb1 O6 . 2.354(3) ?
    Yb1 O2W . 2.438(3) ?
    Yb1 O5 . 2.450(3) ?
    Yb1 C9 . 2.773(4) ?
    C1 O1 . 1.252(5) ?
    C1 O2 . 1.259(5) ?
    C1 C2 . 1.502(5) ?
    C2 C8 . 1.364(6) ?
    C2 C3 . 1.370(6) ?
    C3 C4 . 1.385(6) ?
    C3 H3 . 0.9300 ?
    C4 C5 . 1.373(6) ?
    C4 H4 . 0.9300 ?
    C5 C7 . 1.376(6) ?
    C5 C6 . 1.507(5) ?
    C6 O3 . 1.238(5) ?
    C6 O4 . 1.261(5) ?
    C7 C8 . 1.384(6) ?
    C7 H7 . 0.9300 ?
    C8 H8 . 0.9300 ?
    C9 O5 . 1.255(5) ?
    C9 O6 . 1.280(5) ?
    C9 C10 . 1.487(5) ?
    C10 C12 . 1.376(6) ?
    C10 C11 . 1.389(6) ?
    C11 C12 2_658 1.378(6) ?
    C11 H11 . 0.9300 ?
    C12 C11 2_658 1.378(6) ?
    C12 H12 . 0.9300 ?
    O2 Yb1 2_666 2.227(3) ?
    O3 Yb1 2_567 2.233(3) ?
    O1W H1W . 0.81(4) ?
    O1W H2W . 0.82(4) ?
    O2W H3W . 0.82(5) ?
    O2W H4W . 0.82(3) ?
    O3W H5W . 0.82(3) ?
    O3W H6W . 0.82(4) ?
loop_
    _geom_angle_atom_site_label_1
    _geom_angle_atom_site_label_2
    _geom_angle_atom_site_label_3
    _geom_angle_site_symmetry_1
    _geom_angle_site_symmetry_3
    _geom_angle
    _geom_angle_publ_flag
    O2 Yb1 O4 2_666 . 98.80(12) ?
    O2 Yb1 O3 2_666 2_567 144.25(12) ?
    O4 Yb1 O3 . 2_567 98.76(12) ?
    O2 Yb1 O1W 2_666 . 76.69(12) ?
    O4 Yb1 O1W . . 77.10(12) ?
    O3 Yb1 O1W 2_567 . 77.26(12) ?
    O2 Yb1 O3W 2_666 . 73.41(12) ?
    O4 Yb1 O3W . . 79.48(11) ?
    O3 Yb1 O3W 2_567 . 140.62(12) ?
    O1W Yb1 O3W . . 138.30(12) ?
    O2 Yb1 O6 2_666 . 94.87(11) ?
    O4 Yb1 O6 . . 148.87(11) ?
    O3 Yb1 O6 2_567 . 85.72(11) ?
    O1W Yb1 O6 . . 133.53(11) ?
    O3W Yb1 O6 . . 77.85(11) ?
    O2 Yb1 O2W 2_666 . 143.67(12) ?
    O4 Yb1 O2W . . 74.76(12) ?
    O3 Yb1 O2W 2_567 . 71.38(12) ?
    O1W Yb1 O2W . . 133.46(12) ?
    O3W Yb1 O2W . . 70.26(12) ?
    O6 Yb1 O2W . . 77.66(11) ?
    O2 Yb1 O5 2_666 . 77.29(11) ?
    O4 Yb1 O5 . . 156.47(11) ?
    O3 Yb1 O5 2_567 . 74.22(11) ?
    O1W Yb1 O5 . . 79.44(11) ?
    O3W Yb1 O5 . . 120.37(11) ?
    O6 Yb1 O5 . . 54.27(9) ?
    O2W Yb1 O5 . . 121.90(10) ?
    O2 Yb1 C9 2_666 . 86.23(11) ?
    O4 Yb1 C9 . . 174.57(12) ?
    O3 Yb1 C9 2_567 . 78.02(11) ?
    O1W Yb1 C9 . . 106.19(13) ?
    O3W Yb1 C9 . . 100.18(12) ?
    O6 Yb1 C9 . . 27.39(11) ?
    O2W Yb1 C9 . . 99.99(11) ?
    O5 Yb1 C9 . . 26.89(11) ?
    O1 C1 O2 . . 124.3(4) ?
    O1 C1 C2 . . 118.7(4) ?
    O2 C1 C2 . . 116.9(4) ?
    C8 C2 C3 . . 118.3(4) ?
    C8 C2 C1 . . 121.2(4) ?
    C3 C2 C1 . . 120.3(4) ?
    C2 C3 C4 . . 121.6(5) ?
    C2 C3 H3 . . 119.2 ?
    C4 C3 H3 . . 119.2 ?
    C5 C4 C3 . . 119.9(4) ?
    C5 C4 H4 . . 120.1 ?
    C3 C4 H4 . . 120.1 ?
    C4 C5 C7 . . 118.6(4) ?
    C4 C5 C6 . . 120.8(4) ?
    C7 C5 C6 . . 120.5(4) ?
    O3 C6 O4 . . 123.7(4) ?
    O3 C6 C5 . . 118.9(4) ?
    O4 C6 C5 . . 117.3(4) ?
    C5 C7 C8 . . 120.8(4) ?
    C5 C7 H7 . . 119.6 ?
    C8 C7 H7 . . 119.6 ?
    C2 C8 C7 . . 120.8(4) ?
    C2 C8 H8 . . 119.6 ?
    C7 C8 H8 . . 119.6 ?
    O5 C9 O6 . . 119.7(4) ?
    O5 C9 C10 . . 121.4(4) ?
    O6 C9 C10 . . 118.8(4) ?
    O5 C9 Yb1 . . 62.0(2) ?
    O6 C9 Yb1 . . 57.76(19) ?
    C10 C9 Yb1 . . 174.7(3) ?
    C12 C10 C11 . . 118.9(4) ?
    C12 C10 C9 . . 121.2(4) ?
    C11 C10 C9 . . 119.9(4) ?
    C12 C11 C10 2_658 . 120.0(4) ?
    C12 C11 H11 2_658 . 120.0 ?
    C10 C11 H11 . . 120.0 ?
    C10 C12 C11 . 2_658 121.1(4) ?
    C10 C12 H12 . . 119.5 ?
    C11 C12 H12 2_658 . 119.5 ?
    C1 O2 Yb1 . 2_666 161.1(3) ?
    C6 O3 Yb1 . 2_567 162.9(3) ?
    C6 O4 Yb1 . . 137.1(3) ?
    C9 O5 Yb1 . . 91.1(2) ?
    C9 O6 Yb1 . . 94.8(2) ?
    Yb1 O1W H1W . . 121(3) ?
    Yb1 O1W H2W . . 132(3) ?
    H1W O1W H2W . . 105(5) ?
    Yb1 O2W H3W . . 118(4) ?
    Yb1 O2W H4W . . 109(4) ?
    H3W O2W H4W . . 105(5) ?
    Yb1 O3W H5W . . 119(4) ?
    Yb1 O3W H6W . . 119(4) ?
    H5W O3W H6W . . 104(4) ?
loop_
    _geom_hbond_atom_site_label_D
    _geom_hbond_atom_site_label_H
    _geom_hbond_atom_site_label_A
    _geom_hbond_site_symmetry_A
    _geom_hbond_distance_DH
    _geom_hbond_distance_HA
    _geom_hbond_distance_DA
    _geom_hbond_angle_DHA
    O1W H1W O2W 2_567 0.81(4) 2.35(3) 3.123(5) 158(6)
    O1W H1W O3 . 0.81(4) 2.52(4) 3.104(5) 130(4)
    O1W H2W O5 2_667 0.82(4) 1.91(5) 2.714(4) 170(5)
    O2W H3W O1 2_566 0.82(5) 1.97(5) 2.771(4) 167(5)
    O2W H4W O1 1_546 0.82(3) 2.17(3) 2.900(5) 149(5)
    O3W H5W O6 2_657 0.82(3) 2.08(2) 2.846(4) 156(4)
    O3W H6W O1 1_546 0.82(4) 1.95(4) 2.746(4) 165(5)
