# Supplementary material for: Poly[hexa­aqua­bis(μ3-terephthalato)(μ2-terephthalato)diytterbium(III)]
Source: Acta Crystallogr Sect E Struct Rep Online. 2009 Dec 9;66(Pt 1):m33. doi: 10.1107/S160053680905171X (PMC2980195; doi:10.1107/S160053680905171X)
Supplement: Supplementary file 2 [file e-66-00m33-Isup2.hkl]

# 
# h,k,l, Fc-squared, Fo-squared, sigma(Fo-squared) and status flag 
# 
data_I
_shelx_title ' s in P-1' 
_shelx_refln_list_code          4 
_shelx_F_calc_maximum      189.13 
_exptl_crystal_F_000       452.00 
_reflns_d_resolution_high  0.8350 
 
loop_ 
 _symmetry_equiv_pos_as_xyz 
 'x, y, z' 
 '-x, -y, -z' 
 
_cell_length_a     7.8413 
_cell_length_b     9.5545 
_cell_length_c    10.6561 
_cell_angle_alpha  68.827 
_cell_angle_beta   71.024 
_cell_angle_gamma  75.206 
 
_shelx_F_squared_multiplier     1.000 
 
loop_ 
 _refln_index_h 
 _refln_index_k 
 _refln_index_l 
 _refln_F_squared_calc 
 _refln_F_squared_meas 
 _refln_F_squared_sigma 
 _refln_observed_status 
   2   0   0     9552.87     9597.35    161.67 o 
   3   0   0     4333.19     4186.39     84.00 o 
   4   0   0     7619.12     7697.21    145.48 o 
   5   0   0     1247.45     1238.74     43.67 o 
   6   0   0     3139.19     2915.73     80.06 o 
   7   0   0     2023.81     1826.55     65.28 o 
   8   0   0      487.17      492.65     37.34 o 
  -8   1   0      617.57      607.69     41.39 o 
  -7   1   0     2913.14     2836.44     85.41 o 
  -6   1   0       76.61       99.03     16.50 o 
  -5   1   0     6160.57     6189.85    128.06 o 
  -4   1   0      126.48      120.74     13.13 o 
  -3   1   0     8243.45     8360.64    148.51 o 
  -2   1   0       31.62       17.38      4.86 o 
  -1   1   0     3717.76     3788.52     64.86 o 
   0   1   0     2730.36     2746.56     49.97 o 
   1   1   0    22307.32    22136.11    684.07 o 
   2   1   0     8555.08     8766.41    108.57 o 
   3   1   0     6662.57     6406.77    119.02 o 
   4   1   0     5275.29     5005.20    103.36 o 
   5   1   0     1051.68      951.33     37.87 o 
   6   1   0     3342.99     3133.35     84.60 o 
   7   1   0     1148.94      975.26     47.12 o 
   8   1   0     1647.35     1623.56     67.92 o 
  -8   2   0     2240.92     2522.99     87.31 o 
  -7   2   0      124.15      119.83     20.31 o 
  -6   2   0     3965.69     3865.13     97.09 o 
  -5   2   0      567.02      592.87     29.14 o 
  -4   2   0     6560.66     6682.32    129.15 o 
  -3   2   0      713.46      742.58     25.41 o 
  -2   2   0     1548.61     1366.38     31.85 o 
  -1   2   0     1810.06     1897.48     27.96 o 
   0   2   0    11471.92    12086.50    250.46 o 
   1   2   0     2307.06     2387.36     29.16 o 
   2   2   0     8772.09     8749.38     90.00 o 
   3   2   0     3485.08     3410.24     54.17 o 
   4   2   0     6105.31     5917.78    118.35 o 
   5   2   0     2713.04     2556.67     69.12 o 
   6   2   0     1154.14     1063.81     44.69 o 
   7   2   0     3237.65     3251.11     94.63 o 
   8   2   0       11.25        6.26     12.04 o 
  -6   3   0      179.27      171.81     19.81 o 
  -5   3   0     3581.61     3757.83     88.26 o 
  -4   3   0     1493.02     1593.16     45.64 o 
  -3   3   0     6042.49     5971.71     83.57 o 
  -2   3   0     2855.23     2818.83     42.76 o 
  -1   3   0     6236.82     6606.02     82.96 o 
   0   3   0     3636.52     3807.57     50.51 o 
   1   3   0     1619.78     1631.25     24.03 o 
   2   3   0     7564.68     7426.16     80.55 o 
   3   3   0     3561.23     3543.78     59.49 o 
   4   3   0     4777.61     4812.01     76.87 o 
   5   3   0      284.58      313.42     22.66 o 
   6   3   0     5060.78     4671.23    112.97 o 
   7   3   0       93.82      113.25     20.02 o 
   8   3   0     1939.71     1747.12     71.90 o 
  -7   4   0      172.39      134.12     30.58 o 
  -6   4   0     4337.55     4279.16    127.89 o 
  -5   4   0      904.07      871.91     49.02 o 
  -4   4   0     7206.87     7503.27    129.65 o 
  -3   4   0     3424.95     3490.72     55.56 o 
  -2   4   0     5885.71     6107.73     81.64 o 
  -1   4   0    10685.23    10892.00    133.03 o 
   0   4   0      797.37      744.59     17.87 o 
   1   4   0    16719.23    16136.30    283.71 o 
   2   4   0      252.52      243.00      9.94 o 
   3   4   0     9026.70     9104.23    100.53 o 
   4   4   0        7.16        6.34      3.97 o 
   5   4   0     5082.46     5036.91     86.24 o 
   6   4   0       44.97       63.27     15.24 o 
   7   4   0     1938.57     1849.74     69.01 o 
   8   4   0      233.02      255.88     30.26 o 
  -7   5   0      933.76      948.52     62.39 o 
  -6   5   0     1273.38     1399.96     70.28 o 
  -5   5   0      570.40      590.13     42.62 o 
  -4   5   0     6154.28     6714.13    157.13 o 
  -3   5   0     1993.31     1928.22     65.49 o 
  -2   5   0     7178.70     6945.06    146.08 o 
  -1   5   0     2262.99     2332.08     65.98 o 
   0   5   0    13352.99    13475.89    151.25 o 
   1   5   0     1447.11     1644.79     28.08 o 
   2   5   0     8140.15     7967.41     91.67 o 
   3   5   0      159.27      163.48      9.95 o 
   4   5   0     2940.36     2839.72     44.78 o 
   5   5   0      428.38      461.90     22.91 o 
   6   5   0     2670.51     2616.19     60.82 o 
   7   5   0      781.04      806.70     44.27 o 
   8   5   0      307.24      370.11     35.40 o 
  -4   6   0       36.91       19.43     15.73 o 
  -3   6   0     3628.09     3881.99    105.68 o 
  -2   6   0      368.20      357.02     29.07 o 
  -1   6   0     3510.11     3621.78     95.79 o 
   0   6   0       59.49      102.35     14.29 o 
   1   6   0     5419.30     5355.49     95.09 o 
   2   6   0      892.00      934.62     22.45 o 
   3   6   0     5652.12     5694.61     74.33 o 
   4   6   0     1621.68     1622.13     33.24 o 
   5   6   0     3274.28     3403.48     68.80 o 
   6   6   0      872.41      901.67     35.23 o 
   7   6   0     1641.72     1662.31     66.41 o 
   8   6   0      980.12     1050.72     57.15 o 
  -5   7   0        1.74      -12.25     19.18 o 
  -4   7   0     2204.85     2318.70     85.20 o 
  -3   7   0      107.53       96.04     21.92 o 
  -2   7   0     3725.37     3555.13    102.20 o 
  -1   7   0       76.75       73.42     14.52 o 
   0   7   0     5913.03     6235.90    173.79 o 
   1   7   0      407.21      432.23     26.98 o 
   2   7   0     2586.78     2676.07    132.53 o 
   3   7   0     1209.32     1316.67     43.72 o 
   4   7   0     2099.90     2095.99     40.78 o 
   5   7   0     1323.84     1340.15     40.85 o 
   6   7   0      515.13      592.21     42.69 o 
   7   7   0     2146.93     2073.22     59.80 o 
  -2   8   0      729.82      685.26     44.39 o 
  -1   8   0     3320.18     3302.10     77.48 o 
   0   8   0     1864.09     1946.52     58.56 o 
   1   8   0     1300.04     1336.81     48.47 o 
   2   8   0     1747.00     1887.09     67.69 o 
   3   8   0      644.87      601.83     33.45 o 
   4   8   0     2172.53     2000.78     85.30 o 
   5   8   0      595.68      571.97     50.04 o 
   6   8   0     1189.15     1240.84     43.76 o 
  -3   9   0      822.40      735.43     55.95 o 
  -2   9   0      913.85      932.79     62.78 o 
  -1   9   0     2182.15     1964.54     90.97 o 
   0   9   0     1625.27     1664.70     85.06 o 
   1   9   0     2714.24     2774.79    114.20 o 
   2   9   0       42.83       62.04     25.48 o 
   3   9   0     1765.62     1889.58     61.69 o 
   4   9   0       17.79       32.97     25.41 o 
   5   9   0      981.53     1025.06     69.05 o 
  -1  10   0      512.29      477.94     50.71 o 
   0  10   0     1827.46     1880.32     97.16 o 
   1  10   0      334.31      402.91     51.20 o 
   2  10   0     1894.91     2037.59    103.18 o 
  -1 -10   1       26.36       49.87     27.98 o 
   0 -10   1     1069.70      925.64     69.89 o 
   1 -10   1      493.74      482.72     53.60 o 
  -5  -9   1      970.60     1110.65     76.30 o 
  -4  -9   1       36.40       15.80     26.01 o 
  -3  -9   1     2375.13     2496.77    105.79 o 
  -2  -9   1      712.12      682.17     40.81 o 
  -1  -9   1     1983.92     2103.29     68.29 o 
   0  -9   1      991.37     1068.31     48.07 o 
   1  -9   1     1978.52     1763.98     87.45 o 
   2  -9   1      804.90      873.49     61.55 o 
   3  -9   1      997.82      959.39     63.59 o 
  -6  -8   1     1087.86     1028.26     70.10 o 
  -5  -8   1      274.18      330.91     43.99 o 
  -4  -8   1     1552.09     1573.21     81.50 o 
  -3  -8   1      755.78      749.62     56.17 o 
  -2  -8   1     2192.58     2212.41    143.11 o 
  -1  -8   1     2254.65     2281.85     66.87 o 
   0  -8   1     1145.16     1154.65     46.85 o 
   1  -8   1     2540.93     2322.18    107.90 o 
   2  -8   1      628.41      638.23     49.09 o 
   3  -8   1     2032.94     2132.12     86.36 o 
   4  -8   1      317.29      341.08     41.67 o 
  -7  -7   1     1500.26     1332.18     82.77 o 
  -6  -7   1      558.46      551.25     30.01 o 
  -5  -7   1     1294.69     1338.51     57.36 o 
  -4  -7   1     1320.45     1314.34     70.24 o 
  -3  -7   1     1828.21     1789.02     52.75 o 
  -2  -7   1     3283.80     3393.84    140.57 o 
  -1  -7   1      618.00      609.34     32.76 o 
   0  -7   1     5975.35     6220.97    114.36 o 
   1  -7   1       51.31       72.87     21.22 o 
   2  -7   1     3658.78     3641.49    108.32 o 
   3  -7   1      115.30      123.21     25.41 o 
   4  -7   1     2802.98     2760.78     98.29 o 
   5  -7   1       24.77       35.86     21.99 o 
  -7  -6   1     1204.85     1235.63     45.76 o 
  -6  -6   1      514.04      554.86     28.93 o 
  -5  -6   1     2145.59     2230.89     54.49 o 
  -4  -6   1      539.64      590.98     25.02 o 
  -3  -6   1     4803.56     4886.38     67.43 o 
  -2  -6   1       73.45       95.04     14.77 o 
  -1  -6   1     7179.32     7494.69    123.38 o 
   0  -6   1        9.38       15.08      9.06 o 
   1  -6   1     4224.05     4365.48    113.67 o 
   2  -6   1      285.00      328.44     29.95 o 
   3  -6   1     3809.96     3808.86    108.14 o 
   4  -6   1       73.21       31.14     17.38 o 
   5  -6   1     1432.42     1386.06     68.31 o 
   6  -6   1      563.29      687.29     54.51 o 
  -8  -5   1      864.89      895.84     53.21 o 
  -7  -5   1      355.20      365.25     33.29 o 
  -6  -5   1     2798.40     2735.98     64.67 o 
  -5  -5   1      899.01      820.66     30.63 o 
  -4  -5   1     2158.02     2140.03     48.35 o 
  -3  -5   1      518.20      581.50     32.48 o 
  -2  -5   1     6687.04     6692.46     80.92 o 
  -1  -5   1       88.15       95.78      6.86 o 
   0  -5   1     7350.87     7411.07    158.89 o 
   1  -5   1     3274.89     3559.59     92.13 o 
   2  -5   1     5939.28     5766.88    131.48 o 
   3  -5   1     1449.91     1528.44     59.23 o 
   4  -5   1     3571.83     3677.98    106.49 o 
   6  -5   1     1220.68     1349.81     70.81 o 
   7  -5   1     1250.04     1159.32     69.93 o 
  -8  -4   1      300.06      283.26     33.29 o 
  -7  -4   1     2265.38     2222.70     77.95 o 
  -6  -4   1      104.61       78.32     13.37 o 
  -5  -4   1     4957.52     4922.28     86.36 o 
  -4  -4   1       63.81       80.12      8.37 o 
  -3  -4   1     7361.15     7234.45     84.17 o 
  -2  -4   1      496.38      449.31     13.66 o 
  -1  -4   1    17790.45    17997.39    180.84 o 
   0  -4   1      756.19      729.31     20.94 o 
   1  -4   1     4039.14     3892.65     91.39 o 
   2  -4   1     5130.62     4954.45    111.24 o 
   3  -4   1     5420.77     5372.63    123.87 o 
   4  -4   1     4140.66     4354.01    114.69 o 
   5  -4   1      604.04      613.60     42.44 o 
   6  -4   1     1407.46     1439.62     69.50 o 
   7  -4   1       28.24       56.13     23.79 o 
  -8  -3   1     1162.32     1142.39     58.81 o 
  -7  -3   1        0.16       -3.59     10.31 o 
  -6  -3   1     4734.06     4478.31    111.14 o 
  -5  -3   1      424.07      399.69     20.52 o 
  -4  -3   1     6727.05     6236.72     94.94 o 
  -3  -3   1     1925.59     1969.26     30.48 o 
  -2  -3   1     5993.55     5810.97     73.65 o 
  -1  -3   1     1797.92     1705.25     25.51 o 
   0  -3   1     9891.50    10022.52    121.23 o 
   1  -3   1     8551.71     9026.29    167.76 o 
   2  -3   1     3118.79     3080.26     44.27 o 
   3  -3   1     7217.05     7260.19     96.82 o 
   4  -3   1     1665.94     1699.96     73.13 o 
   5  -3   1     9714.62     9959.94    139.01 o 
   6  -3   1      878.07      843.23     51.80 o 
   7  -3   1     1681.34     1777.42     81.19 o 
   8  -3   1       29.64       36.81     22.42 o 
  -8  -2   1      101.53       66.09     19.71 o 
  -7  -2   1     2516.87     2449.48     80.94 o 
  -6  -2   1     1293.26     1228.12     49.87 o 
  -5  -2   1     2702.63     2619.80     72.42 o 
  -4  -2   1     3241.43     3005.56     55.67 o 
  -3  -2   1     6077.16     6049.54     86.82 o 
  -2  -2   1    12400.24    12837.51    128.84 o 
  -1  -2   1     1573.71     1678.19     23.48 o 
   0  -2   1    11722.93    12333.71    157.18 o 
   1  -2   1      418.35      474.98     20.45 o 
   2  -2   1     4785.14     4629.48     61.66 o 
   3  -2   1     1504.11     1548.29     49.85 o 
   4  -2   1     7676.39     7648.93    140.03 o 
   5  -2   1        3.18        2.67      5.88 o 
   6  -2   1     5275.18     5314.07    118.28 o 
   7  -2   1      207.52      178.25     21.89 o 
  -8  -1   1      912.98     1000.57     54.34 o 
  -7  -1   1      898.98      777.98     43.36 o 
  -6  -1   1     1663.68     1687.23     59.86 o 
  -5  -1   1     3038.10     3075.32     80.41 o 
  -4  -1   1     4044.74     4048.97     90.94 o 
  -3  -1   1    11511.55    11644.29    148.17 o 
  -2  -1   1     4729.13     4725.14     65.66 o 
  -1  -1   1     8409.64     8700.63     86.61 o 
   0  -1   1      344.25      375.67      8.23 o 
   1  -1   1    15804.68    15256.01    246.76 o 
   2  -1   1       13.18        3.91      3.73 o 
   3  -1   1     4858.43     4859.57     91.04 o 
   4  -1   1      606.30      631.55     25.06 o 
   5  -1   1     8343.44     8279.77    157.90 o 
   6  -1   1       93.21      108.32     15.91 o 
   7  -1   1     2624.97     2588.83     78.65 o 
   8  -1   1      859.43      895.87     48.49 o 
  -8   0   1      970.25     1012.74     54.97 o 
  -7   0   1     1655.97     1670.09     65.53 o 
  -6   0   1     1618.15     1600.06     58.28 o 
  -5   0   1      459.79      489.30     28.82 o 
  -3   0   1     2619.12     2442.68     57.05 o 
  -2   0   1    25053.52    24597.48    408.54 o 
  -1   0   1      871.73     1048.85     27.84 o 
   0   0   1    23990.41    20684.00    241.53 o 
   1   0   1     2648.46     2877.44     50.68 o 
   2   0   1     9177.86     9507.82    158.64 o 
   3   0   1     1945.92     1990.79     46.42 o 
   4   0   1     9048.99     9173.50    165.82 o 
   5   0   1     3029.56     3073.32     75.42 o 
   6   0   1     2274.27     2314.02     67.92 o 
   7   0   1     1652.02     1602.73     59.54 o 
   8   0   1      536.59      570.24     39.10 o 
  -8   1   1      507.38      473.50     39.77 o 
  -7   1   1     2853.92     2889.27     90.51 o 
  -6   1   1       66.51       37.94     12.70 o 
  -5   1   1     4526.67     4730.45    109.13 o 
  -4   1   1      573.74      647.14     26.60 o 
  -3   1   1     8301.18     8043.46    146.33 o 
  -2   1   1      668.11      728.08     23.68 o 
  -1   1   1    35771.62    35176.29    569.33 o 
   0   1   1     1509.90     1485.99     23.14 o 
   1   1   1    15613.23    15709.19    183.66 o 
   2   1   1       85.89      124.79      8.87 o 
   3   1   1     2832.79     2634.87     58.10 o 
   4   1   1     5695.60     5786.38    114.51 o 
   5   1   1     3046.67     3061.25     76.26 o 
   6   1   1     4132.38     3934.10     96.92 o 
   7   1   1      631.65      653.23     37.48 o 
   8   1   1     1524.59     1524.68     63.84 o 
   9   1   1       93.48       67.53     21.11 o 
  -8   2   1     2137.00     2105.48     81.64 o 
  -7   2   1      146.75      154.14     23.58 o 
  -6   2   1     4004.53     4160.10    107.05 o 
  -5   2   1      400.98      448.76     27.48 o 
  -4   2   1     6226.94     6141.11    122.68 o 
  -3   2   1     1119.75     1160.62     35.54 o 
  -2   2   1     4368.59     4252.02     83.12 o 
  -1   2   1     1896.51     1910.59     43.81 o 
   0   2   1    15958.39    16435.71    168.56 o 
   1   2   1    25444.08    25871.32    262.74 o 
   2   2   1    18719.09    19027.11    183.81 o 
   3   2   1     3017.75     2801.67     62.25 o 
   4   2   1     4009.68     4063.68     88.30 o 
   5   2   1     5477.40     5568.33    118.67 o 
   6   2   1      964.34      950.45     41.49 o 
   7   2   1     4773.71     5049.29    124.86 o 
   8   2   1       36.94       38.92     15.77 o 
   9   2   1      906.10      976.11     55.71 o 
  -7   3   1     2416.61     2464.78     82.81 o 
  -6   3   1      504.82      527.73     33.85 o 
  -5   3   1     3366.88     3521.59     89.11 o 
  -4   3   1      945.20      938.95     34.73 o 
  -3   3   1     5375.71     5431.54    106.81 o 
  -2   3   1     6595.33     6700.80    123.21 o 
  -1   3   1     7761.26     7611.02     96.64 o 
   0   3   1     4062.50     3858.98     44.61 o 
   1   3   1      207.23      166.76      8.00 o 
   2   3   1     7595.61     7303.27     78.24 o 
   3   3   1     6483.60     6603.32     74.73 o 
   4   3   1     4221.70     4177.59     91.32 o 
   5   3   1       63.69       52.68     11.47 o 
   6   3   1     5078.71     4913.35    116.17 o 
   7   3   1        1.06        3.41      9.15 o 
   8   3   1     2832.33     2780.59     91.08 o 
   9   3   1       81.47       60.11     20.20 o 
  -5   4   1      927.58     1017.39     42.02 o 
  -4   4   1     2983.65     2845.03     69.78 o 
  -3   4   1     5764.17     5868.81    110.17 o 
  -2   4   1     3520.21     3653.97    120.94 o 
  -1   4   1     7253.91     6943.60    138.41 o 
   0   4   1      794.41      759.56     19.63 o 
   1   4   1    19927.67    19421.89    191.76 o 
   2   4   1       45.21       61.76      5.88 o 
   3   4   1     9770.91     9867.55    106.94 o 
   4   4   1       36.44       36.89      7.25 o 
   5   4   1     4492.80     4738.23    107.93 o 
   6   4   1       29.72       21.47     10.10 o 
   7   4   1     2715.44     2602.35     82.24 o 
   8   4   1      351.67      303.42     31.32 o 
  -7   5   1      700.04      645.27     53.24 o 
  -6   5   1     1945.71     2004.69     83.26 o 
  -5   5   1     1675.57     1718.37     70.56 o 
  -4   5   1     1056.71     1144.68     52.47 o 
  -3   5   1      760.69      775.48     38.78 o 
  -2   5   1     9450.51     9704.54    126.54 o 
  -1   5   1      495.92      440.48     16.04 o 
   0   5   1     8328.97     7901.12    103.69 o 
   1   5   1      405.63      409.64     16.29 o 
   2   5   1     7518.54     7529.85     86.23 o 
   3   5   1       86.84      111.26     19.21 o 
   4   5   1     5148.43     5084.73     66.40 o 
   5   5   1     1450.91     1456.17     56.89 o 
   6   5   1     1222.80     1203.41     49.73 o 
   7   5   1      448.77      470.62     34.00 o 
   8   5   1      704.73      801.73     47.26 o 
  -6   6   1      325.20      298.46     38.53 o 
  -5   6   1     2959.05     3215.53    104.84 o 
  -3   6   1     4979.42     4995.94    122.64 o 
  -2   6   1      889.58      876.13     40.79 o 
  -1   6   1     4794.69     4691.71     82.06 o 
   0   6   1      277.71      318.90     19.68 o 
   1   6   1     6771.77     6742.31     81.18 o 
   2   6   1      565.53      529.62     16.68 o 
   3   6   1     5251.47     5233.44     68.92 o 
   4   6   1     1438.27     1438.50     30.77 o 
   5   6   1     3808.75     3949.71     77.93 o 
   6   6   1     1894.65     1924.44     50.92 o 
   7   6   1      417.15      436.73     33.82 o 
   8   6   1      908.54      955.21     52.75 o 
  -3   7   1      389.06      349.07     31.74 o 
  -2   7   1     4781.00     4517.94     86.00 o 
  -1   7   1      162.58      168.82     17.41 o 
   0   7   1     4406.71     4608.91     87.83 o 
   1   7   1     1453.30     1489.67     98.99 o 
   2   7   1     2833.70     2851.94    118.77 o 
   3   7   1     1653.09     1715.66     34.72 o 
   4   7   1     3443.65     3579.00     56.31 o 
   5   7   1     1491.76     1483.72     55.00 o 
   6   7   1     1088.93     1092.62     40.05 o 
   7   7   1     1834.30     1925.05     72.25 o 
  -3   8   1     2730.85     2773.38    103.32 o 
  -2   8   1      937.28      908.82     56.45 o 
  -1   8   1     2630.44     2543.19     97.06 o 
   0   8   1     1575.39     1535.97     74.36 o 
   1   8   1     1230.32     1226.67     67.32 o 
   2   8   1     1208.96     1288.46     45.32 o 
   3   8   1      493.44      496.20     29.68 o 
   4   8   1     3357.41     3371.82    121.04 o 
   5   8   1      549.56      555.22     26.63 o 
   6   8   1     2163.93     2264.21     58.94 o 
   7   8   1       29.99       29.14     16.47 o 
  -3   9   1      734.35      719.56     55.46 o 
  -2   9   1     1071.89     1072.89     65.39 o 
  -1   9   1     2912.06     2745.16    107.51 o 
   0   9   1      917.08     1036.25     66.23 o 
   1   9   1     2472.80     2485.23    105.47 o 
   2   9   1       45.71       54.93     25.69 o 
   3   9   1     1653.79     1678.74     83.33 o 
   4   9   1       38.83       50.08     23.37 o 
  -2  10   1      913.81      961.58     66.65 o 
  -1  10   1      512.64      591.04     55.71 o 
   0  10   1     2629.93     2443.63    109.38 o 
   1  10   1       69.70       97.90     31.07 o 
   2  10   1     1432.39     1425.44     84.21 o 
   3  10   1        3.35       42.12     25.23 o 
  -4  -9   2      557.75      559.86     59.23 o 
  -3  -9   2     1714.48     2001.45     97.80 o 
  -2  -9   2      814.58      835.69     65.95 o 
  -1  -9   2     1226.15     1235.98     53.74 o 
   0  -9   2      880.33      980.13     48.23 o 
   1  -9   2      713.09      710.85     41.74 o 
   2  -9   2     1499.42     1369.86     55.31 o 
  -5  -8   2       49.94       62.11     29.91 o 
  -4  -8   2     1557.48     1487.90     82.21 o 
  -3  -8   2     1405.80     1340.80     75.52 o 
  -2  -8   2     1369.55     1382.85     75.91 o 
  -1  -8   2     1566.30     1609.90     57.42 o 
   0  -8   2     1519.06     1649.41     57.03 o 
   1  -8   2     1262.69     1158.26     47.66 o 
   2  -8   2      407.83      560.71     49.06 o 
   3  -8   2     2429.58     2306.04     94.24 o 
   4  -8   2        6.41       -5.81     20.80 o 
  -6  -7   2      562.01      588.86     32.08 o 
  -5  -7   2     1470.20     1505.46     80.41 o 
  -4  -7   2     1066.24     1108.18     68.31 o 
  -3  -7   2     2367.92     2347.88     93.93 o 
  -2  -7   2     4876.30     4877.65     99.34 o 
  -1  -7   2      276.58      290.54     25.54 o 
   0  -7   2     5589.17     5791.26    111.88 o 
   1  -7   2      237.35      249.19     32.87 o 
   2  -7   2     3237.09     3080.25    101.63 o 
   3  -7   2       31.64       62.82     21.78 o 
   4  -7   2     4253.99     4008.39    126.20 o 
   5  -7   2      280.36      251.69     38.22 o 
  -7  -6   2      492.62      472.87     31.50 o 
  -6  -6   2      288.57      310.96     27.13 o 
  -5  -6   2     1839.57     1751.15     49.32 o 
  -4  -6   2      757.18      782.28     30.48 o 
  -3  -6   2     3322.48     3362.87    108.57 o 
  -2  -6   2       17.07       14.77     10.91 o 
  -1  -6   2     7084.38     7122.37    187.84 o 
   0  -6   2       42.07       71.86     14.31 o 
   1  -6   2     4859.16     4640.68    124.58 o 
   2  -6   2      139.24      131.93     23.68 o 
   3  -6   2     3204.16     3211.16    100.33 o 
   4  -6   2      191.19      180.46     29.49 o 
   5  -6   2     2222.33     2276.30     91.53 o 
   6  -6   2      715.00      655.76     54.62 o 
  -7  -5   2      408.62      384.17     28.09 o 
  -6  -5   2     2406.65     2349.81     60.50 o 
  -5  -5   2      108.07       89.19     13.66 o 
  -4  -5   2     3776.68     3756.59     70.73 o 
  -3  -5   2      140.44      147.22     13.16 o 
  -2  -5   2     4974.75     5226.08     67.88 o 
  -1  -5   2      457.06      450.38     23.79 o 
   0  -5   2     6518.00     6862.54    156.07 o 
   1  -5   2      521.98      559.26     35.86 o 
   2  -5   2     4360.19     4308.61    110.78 o 
   3  -5   2     1146.29     1212.14     54.51 o 
   4  -5   2     4513.37     4511.81    123.70 o 
   5  -5   2     1542.47     1588.34     71.93 o 
   6  -5   2     1076.16      931.45     58.14 o 
  -7  -4   2     1468.87     1450.25     63.24 o 
  -6  -4   2        5.76        4.95      8.56 o 
  -5  -4   2     3458.74     3341.19     67.99 o 
  -4  -4   2       57.71       92.19     20.50 o 
  -3  -4   2     4964.31     4919.94     79.88 o 
  -2  -4   2     3840.85     3957.28     80.15 o 
  -1  -4   2     6815.73     6735.66     78.04 o 
   0  -4   2     2215.94     2283.43     35.77 o 
   1  -4   2     8086.93     8498.00    172.02 o 
   2  -4   2     3294.99     3257.12     86.36 o 
   3  -4   2     5147.08     5346.20    126.44 o 
   4  -4   2     3209.99     3164.08     94.35 o 
   5  -4   2     1160.81     1107.69     56.52 o 
   6  -4   2     2578.51     2734.81    100.44 o 
   7  -4   2      194.46      230.96     37.48 o 
  -8  -3   2     1510.68     1588.83     72.35 o 
  -7  -3   2        3.70       -2.15     11.01 o 
  -6  -3   2     4101.91     3853.20    103.60 o 
  -5  -3   2      390.73      368.05     21.98 o 
  -4  -3   2     8608.67     8335.34    121.77 o 
  -3  -3   2      222.28      230.88     16.15 o 
  -2  -3   2     9433.97     9601.71    102.75 o 
  -1  -3   2     5788.93     6026.98     68.95 o 
   0  -3   2     3095.29     2984.16     43.65 o 
   1  -3   2    11456.09    11991.25    219.88 o 
   2  -3   2     1167.51     1053.74     40.26 o 
   3  -3   2    10419.27    10925.65    159.38 o 
   4  -3   2      428.51      447.92     31.64 o 
   5  -3   2     5371.13     5328.11    136.97 o 
   6  -3   2        9.69       23.65     14.96 o 
   7  -3   2     2677.31     2552.45    100.19 o 
   8  -3   2       47.96       24.46     22.84 o 
  -8  -2   2       84.08       70.98     20.27 o 
  -7  -2   2     1878.31     1796.99     70.81 o 
  -6  -2   2     1079.81     1007.92     47.40 o 
  -5  -2   2     2714.77     2625.51     57.24 o 
  -4  -2   2     3152.91     3098.94     58.85 o 
  -3  -2   2     5703.40     5670.57     84.81 o 
  -2  -2   2     8230.46     8162.92     86.56 o 
  -1  -2   2     1340.10     1294.29     22.41 o 
   0  -2   2    13270.43    13459.08    159.78 o 
   1  -2   2     1091.17     1082.09     44.18 o 
   2  -2   2     5325.25     5362.45     70.15 o 
   3  -2   2      607.14      607.68     16.47 o 
   4  -2   2     9425.21     9650.25    127.85 o 
   5  -2   2       24.11       16.98     16.56 o 
   6  -2   2     2058.40     2032.94     47.83 o 
   8  -2   2      800.60      855.16     59.97 o 
  -8  -1   2      920.71      805.68     51.24 o 
  -7  -1   2      659.62      628.42     41.03 o 
  -6  -1   2     1518.48     1370.26     56.27 o 
  -5  -1   2     2547.02     2414.04     72.18 o 
  -4  -1   2     2246.57     2112.49     45.43 o 
  -3  -1   2    10743.75    10372.42    135.77 o 
  -2  -1   2     4968.47     4936.85     70.74 o 
  -1  -1   2     2592.01     2553.07     40.07 o 
   0  -1   2      389.55      437.47     12.32 o 
   1  -1   2    17555.45    18158.25    210.05 o 
   2  -1   2     1277.36     1364.48     23.70 o 
   3  -1   2     8253.50     8368.61    107.72 o 
   4  -1   2      522.64      568.77     23.09 o 
   5  -1   2     9749.83    10172.34    186.45 o 
   6  -1   2      870.02      840.94     36.81 o 
   7  -1   2     3907.96     4018.99    102.13 o 
   8  -1   2      297.10      294.94     29.28 o 
  -8   0   2     1390.73     1524.39     71.65 o 
  -7   0   2     1086.47     1064.72     53.98 o 
  -6   0   2     2217.49     2321.52     77.28 o 
  -5   0   2      470.88      482.34     30.02 o 
  -4   0   2     6818.26     6491.83    131.97 o 
  -3   0   2     1654.81     1695.30     35.60 o 
  -2   0   2    11430.29    11230.85    140.05 o 
  -1   0   2       13.40       11.43      4.75 o 
   0   0   2    18922.47    18184.91    211.19 o 
   1   0   2      383.60      442.52     11.20 o 
   2   0   2    14342.77    14597.50    171.32 o 
   3   0   2     1426.45     1368.07     35.40 o 
   4   0   2    13119.78    13691.33    234.94 o 
   5   0   2     3360.58     3489.56     81.40 o 
   6   0   2     2080.92     2146.34     63.70 o 
   7   0   2     2126.58     2100.34     68.13 o 
   8   0   2      744.40      728.40     42.37 o 
   9   0   2      831.93      860.93     51.38 o 
  -8   1   2      261.41      249.26     34.07 o 
  -7   1   2     1765.76     1763.66     71.58 o 
  -6   1   2      272.89      297.44     28.65 o 
  -5   1   2     3805.85     3640.61     66.26 o 
  -4   1   2        0.77       10.73      7.00 o 
  -3   1   2    27536.55    28532.96    469.07 o 
  -2   1   2     2605.55     2774.79     64.65 o 
  -1   1   2    12562.97    12357.84    169.83 o 
   0   1   2      888.55      912.76     25.85 o 
   1   1   2    13703.81    14142.35    162.93 o 
   2   1   2     4779.57     4962.02     89.46 o 
   3   1   2     9340.58     9570.32    166.17 o 
   4   1   2     7644.01     7911.11    147.17 o 
   5   1   2     1689.90     1617.09     49.48 o 
   6   1   2     4045.16     3948.99     96.14 o 
   7   1   2      754.16      796.84     40.01 o 
   8   1   2     1916.03     1933.71     71.51 o 
   9   1   2       95.84      140.66     25.90 o 
  -7   2   2       49.69      100.96     22.59 o 
  -6   2   2     3648.22     3741.57    104.98 o 
  -5   2   2      123.12      109.20     16.89 o 
  -4   2   2     4095.36     3797.21     90.16 o 
  -3   2   2      432.27      437.99     23.75 o 
  -2   2   2    10177.32    10179.84    183.84 o 
  -1   2   2    19213.84    18342.67    223.19 o 
   0   2   2     4337.57     4209.20     60.64 o 
   1   2   2     2837.19     3061.77     44.62 o 
   2   2   2      580.88      661.01     27.96 o 
   3   2   2     6424.66     6557.46    121.16 o 
   4   2   2     4402.76     4389.27     92.91 o 
   5   2   2     7355.01     7652.55    151.39 o 
   6   2   2       88.09       78.65     15.06 o 
   7   2   2     3118.81     3183.64     90.44 o 
   8   2   2       58.58       44.66     16.61 o 
   9   2   2      998.05     1022.49     55.92 o 
  -7   3   2     1710.38     1728.82     72.39 o 
  -6   3   2      292.84      346.53     31.18 o 
  -5   3   2     2387.75     2384.37     71.44 o 
  -4   3   2      681.98      684.79     32.87 o 
  -3   3   2     5009.38     5101.62    108.71 o 
  -2   3   2     4025.70     3738.93     83.79 o 
  -1   3   2     9654.22     9443.02    194.82 o 
   0   3   2     5440.55     5444.75     59.85 o 
   1   3   2     8564.94     9152.62    109.61 o 
   2   3   2     4765.99     4605.35     52.56 o 
   3   3   2     6887.92     6896.63     93.98 o 
   4   3   2     2577.07     2404.18     61.09 o 
   5   3   2       10.52        2.60      6.16 o 
   6   3   2     5991.79     5986.69    132.99 o 
   7   3   2        3.35       12.63     10.17 o 
   8   3   2     2403.83     2394.75     82.52 o 
   9   3   2       99.86       79.22     21.33 o 
  -6   4   2     2219.65     2354.92     79.92 o 
  -5   4   2     1019.82      931.13     42.62 o 
  -4   4   2     2866.75     2848.58     76.05 o 
  -3   4   2     3053.24     3063.32     76.37 o 
  -2   4   2     2866.57     2882.15     50.03 o 
  -1   4   2     9384.78     9134.95     99.41 o 
   0   4   2     3009.09     2998.64     39.28 o 
   1   4   2    12882.39    12819.95    130.24 o 
   2   4   2       21.35       43.97      8.51 o 
   3   4   2    18617.39    18763.09    187.70 o 
   4   4   2      338.12      317.87     14.59 o 
   5   4   2     5364.24     5531.20    119.83 o 
   6   4   2      785.79      771.82     38.18 o 
   7   4   2     3617.28     3498.08     98.36 o 
   8   4   2      380.32      365.85     33.54 o 
   9   4   2      971.75      861.81     51.87 o 
  -6   5   2     1634.98     1653.79     73.30 o 
  -5   5   2     1213.73     1238.08     58.49 o 
  -4   5   2     2720.84     2694.09     84.11 o 
  -3   5   2      605.86      567.19     21.51 o 
  -2   5   2     9344.47     9406.95    125.91 o 
  -1   5   2      269.71      282.83     12.04 o 
   0   5   2    10380.05    10049.80    109.11 o 
   1   5   2      112.99      129.69      8.27 o 
   2   5   2     9012.25     8682.45     96.15 o 
   3   5   2      178.60      190.59      9.97 o 
   4   5   2     5355.62     5426.29     69.31 o 
   5   5   2      808.24      812.71     36.67 o 
   6   5   2     1504.67     1636.34     58.28 o 
   7   5   2      836.65      820.14     43.67 o 
   8   5   2      682.58      740.68     44.90 o 
  -4   6   2      225.60      249.90     28.01 o 
  -2   6   2      684.87      665.03     26.12 o 
  -1   6   2     5080.20     5000.60     65.83 o 
   0   6   2      337.45      329.55     13.66 o 
   1   6   2     5469.17     5341.31     67.44 o 
   2   6   2      974.18      962.17     29.52 o 
   3   6   2     4971.25     4978.91     65.27 o 
   4   6   2     3460.87     3502.15     52.38 o 
   5   6   2     1888.78     1936.54     37.85 o 
   6   6   2      835.41      875.67     42.55 o 
   7   6   2      690.26      777.63     43.43 o 
   8   6   2      998.28     1020.94     53.39 o 
  -3   7   2      107.55      123.49     24.46 o 
  -2   7   2     2098.73     1961.54     78.16 o 
  -1   7   2     1235.26     1238.85     60.49 o 
   0   7   2     2792.80     2985.90    101.00 o 
   1   7   2     1422.38     1428.09     45.73 o 
   2   7   2     3138.85     3110.57     71.79 o 
   3   7   2      714.56      716.57     39.38 o 
   4   7   2     3612.13     3610.38     55.72 o 
   5   7   2     3581.79     3661.70     58.28 o 
   6   7   2      363.10      380.84     28.65 o 
   7   7   2     1058.88     1106.25     53.39 o 
   8   7   2       67.07       63.98     19.53 o 
  -4   8   2      209.70      223.43     34.52 o 
  -3   8   2     4505.77     4255.05    134.36 o 
  -2   8   2      385.76      408.57     39.66 o 
  -1   8   2     2853.13     2643.52     97.97 o 
   0   8   2     1550.53     1552.55     75.06 o 
   1   8   2     1978.60     2030.20     87.24 o 
   2   8   2     2453.84     2383.25     94.28 o 
   3   8   2      963.18     1037.27     59.76 o 
   4   8   2     3149.42     3102.94     90.50 o 
   5   8   2      484.95      499.65     20.92 o 
   6   8   2     2227.14     2278.69     64.58 o 
   7   8   2       11.96       10.49     12.74 o 
  -3   9   2      925.35      956.09     63.31 o 
  -2   9   2      954.98      921.32     60.78 o 
  -1   9   2     2530.96     2483.86    100.89 o 
   0   9   2      684.48      752.71     55.78 o 
   1   9   2     2302.67     2251.03     98.11 o 
   2   9   2       47.79        9.11     19.74 o 
   3   9   2     2663.92     2681.46    107.90 o 
   4   9   2       69.47       84.14     25.94 o 
   5   9   2     2094.03     2214.01     89.91 o 
   6   9   2        0.23       12.77     13.27 o 
  -2  10   2     1728.47     1631.41     84.92 o 
  -1  10   2      144.93      133.27     32.83 o 
   0  10   2     2002.54     2024.08     97.41 o 
   1  10   2       88.84       84.50     29.67 o 
   2  10   2     1326.55     1413.15     82.98 o 
   3  10   2       16.01       20.55     23.37 o 
   4  10   2     1401.86     1534.56     83.72 o 
   1  11   2     1323.67     1497.47     89.60 o 
   2  11   2       40.85        4.40     25.73 o 
   3  11   2     1335.17     1260.81     83.58 o 
  -2  -9   3      468.27      462.35     55.92 o 
  -1  -9   3      469.50      529.00     55.81 o 
   0  -9   3      564.82      636.56     81.94 o 
   1  -9   3      855.81      894.09     47.58 o 
  -4  -8   3     1278.10     1219.25     77.95 o 
  -3  -8   3     1673.19     1543.40     83.58 o 
  -2  -8   3     2505.25     2477.00    106.31 o 
  -1  -8   3     1437.81     1652.07     84.11 o 
   0  -8   3      886.74      930.67     45.24 o 
   1  -8   3     2321.08     2365.54     71.13 o 
   2  -8   3      299.98      270.73     40.19 o 
   3  -8   3     2010.21     2047.55     93.64 o 
  -5  -7   3     1413.12     1305.01     77.67 o 
  -4  -7   3     1573.75     1594.74     83.79 o 
  -3  -7   3      600.63      641.23     53.03 o 
  -2  -7   3     4297.11     4322.20    135.73 o 
  -1  -7   3      302.68      326.73     43.48 o 
   0  -7   3     4132.38     4372.01     95.31 o 
   1  -7   3      150.40      165.75     31.71 o 
   2  -7   3     4201.07     4117.49    127.85 o 
   3  -7   3      908.75      822.15     55.11 o 
   4  -7   3     3151.95     2839.01    106.28 o 
   5  -7   3      162.64      153.82     34.91 o 
  -6  -6   3      500.79      504.22     40.36 o 
  -5  -6   3     1599.40     1545.19     47.11 o 
  -4  -6   3      845.21      899.36     59.72 o 
  -3  -6   3     3142.90     3131.56    107.69 o 
  -2  -6   3        5.97        5.49     18.86 o 
  -1  -6   3     5040.29     5258.65    101.07 o 
   0  -6   3      115.13      135.66     27.73 o 
   1  -6   3     5183.50     5144.10    138.65 o 
   2  -6   3        7.94      -15.77     13.27 o 
   3  -6   3     3653.87     3551.68    110.78 o 
   4  -6   3     1523.45     1531.89     71.58 o 
   5  -6   3     1302.52     1238.78     68.27 o 
   6  -6   3      759.63      772.88     58.84 o 
  -7  -5   3       83.17       59.27     16.22 o 
  -6  -5   3     1964.92     1913.70     55.35 o 
  -5  -5   3        4.30       -8.39     10.28 o 
  -4  -5   3     3773.36     3752.79     72.75 o 
  -3  -5   3       48.10       41.95      9.19 o 
  -2  -5   3     3956.65     3850.10    112.47 o 
  -1  -5   3      540.67      515.27     26.15 o 
   0  -5   3     5637.14     5951.39    146.36 o 
   1  -5   3      154.04      170.43     25.20 o 
   2  -5   3     4272.67     4096.51    111.35 o 
   3  -5   3      966.82      979.77     50.96 o 
   4  -5   3     3986.53     3676.96    111.63 o 
   5  -5   3     2933.22     2856.54    101.32 o 
   6  -5   3      807.59      716.36     54.93 o 
  -7  -4   3     1102.15     1094.60     55.88 o 
  -6  -4   3       92.93       83.99     15.40 o 
  -5  -4   3     2979.71     2794.61     96.65 o 
  -4  -4   3      116.68      142.08     28.26 o 
  -3  -4   3     4909.10     4874.71     81.17 o 
  -2  -4   3     1770.76     1777.56     38.79 o 
  -1  -4   3     3338.44     3414.00     47.68 o 
   0  -4   3     1607.53     1623.49     61.09 o 
   1  -4   3     7369.38     7517.03    162.66 o 
   2  -4   3     2482.23     2509.44     76.68 o 
   3  -4   3     4420.04     4462.86    114.87 o 
   4  -4   3     2584.38     2751.77     88.44 o 
   5  -4   3      970.49      980.93     54.30 o 
  -7  -3   3       64.52       20.90     15.10 o 
  -6  -3   3     4385.65     4293.96     86.84 o 
  -5  -3   3      253.35      239.17     18.94 o 
  -4  -3   3     6728.13     6482.92    180.39 o 
  -3  -3   3     3825.42     3880.15    141.82 o 
  -2  -3   3     8277.20     8325.22     78.88 o 
  -1  -3   3     7408.42     7530.22     84.55 o 
   0  -3   3     2846.92     2868.54     45.02 o 
   1  -3   3     9845.48    10051.57    124.81 o 
   2  -3   3     1711.11     1748.42     57.19 o 
   3  -3   3     3759.44     3563.75     93.36 o 
   4  -3   3      328.83      351.28     30.30 o 
   5  -3   3     5290.37     5385.58    138.73 o 
   6  -3   3       13.03       24.42     15.70 o 
   7  -3   3     2485.63     2610.97    102.23 o 
   8  -3   3       46.52       60.67     26.50 o 
  -7  -2   3     1037.46     1066.90     55.95 o 
  -6  -2   3      716.59      773.86     44.10 o 
  -5  -2   3     2759.78     2656.39     60.00 o 
  -4  -2   3     1161.43     1101.38     33.04 o 
  -3  -2   3     4464.40     4295.16     85.34 o 
  -2  -2   3     8679.85     8857.52    117.21 o 
  -1  -2   3      153.95      107.77      8.25 o 
   0  -2   3    12589.06    13020.91    159.17 o 
   1  -2   3      418.31      423.97     14.85 o 
   2  -2   3    23172.95    25781.84    412.25 o 
   3  -2   3      280.33      305.02     11.74 o 
   4  -2   3     4851.90     4917.39     73.68 o 
   5  -2   3       51.96       35.13      7.66 o 
   6  -2   3     2866.43     2947.89     98.25 o 
   7  -2   3        8.16       -1.62     15.31 o 
   8  -2   3     1902.09     1998.71     93.22 o 
  -7  -1   3      970.79      958.97     54.12 o 
  -6  -1   3     1674.43     1697.43     67.04 o 
  -5  -1   3     2710.89     2581.37     78.72 o 
  -4  -1   3      919.29      879.73     28.90 o 
  -3  -1   3     6950.57     6769.00    145.83 o 
  -2  -1   3     6410.78     6529.54     91.98 o 
  -1  -1   3     3130.03     2871.36     50.10 o 
   0  -1   3      676.80      668.10     18.28 o 
   1  -1   3    18956.51    19000.89    223.63 o 
   2  -1   3       29.04       38.72     11.81 o 
   3  -1   3    12409.42    12748.78    183.66 o 
   4  -1   3     2752.45     2915.12     49.74 o 
   5  -1   3     6154.74     6220.93     93.53 o 
   6  -1   3      979.47     1011.74     36.60 o 
   7  -1   3     1566.64     1545.51     55.32 o 
  -7   0   3      674.17      720.55     48.42 o 
  -6   0   3     2336.82     2253.14     79.92 o 
  -5   0   3      371.02      422.86     29.84 o 
  -4   0   3     5045.30     4961.49    113.18 o 
  -3   0   3      363.30      373.34     24.69 o 
  -2   0   3     8034.20     8054.67    109.14 o 
  -1   0   3      104.89       82.47     12.00 o 
   0   0   3     4307.95     4125.87     59.74 o 
   1   0   3       76.90       98.44     23.91 o 
   2   0   3    22475.28    24095.23    386.02 o 
   3   0   3      485.01      453.22     14.28 o 
   4   0   3    10994.62    11430.41    199.01 o 
   5   0   3     4142.41     4269.58     92.66 o 
   6   0   3     2818.96     2990.41     77.60 o 
   7   0   3      989.27     1021.93     44.76 o 
   8   0   3      810.31      874.51     45.12 o 
   9   0   3      845.71      842.13     48.46 o 
  -7   1   3     2177.60     2292.13     88.82 o 
  -6   1   3      800.74      748.84     44.34 o 
  -5   1   3     5520.60     5639.17    131.86 o 
  -4   1   3      293.68      301.42     23.37 o 
  -2   1   3     1307.13     1342.16     34.64 o 
  -1   1   3     9357.85     8905.49     93.09 o 
   0   1   3      555.49      542.05     11.67 o 
   1   1   3    10016.50    10240.94    123.05 o 
   2   1   3     4363.43     4409.04     59.42 o 
   3   1   3     8220.63     7831.78    139.22 o 
   4   1   3     5081.52     5168.45    103.25 o 
   5   1   3     2699.21     2809.20     70.00 o 
   6   1   3     3928.49     4013.32     96.32 o 
   7   1   3      612.58      637.60     35.79 o 
   8   1   3     3048.69     3030.14     91.43 o 
   9   1   3      292.78      241.17     29.74 o 
  -7   2   3       11.41       31.00     16.58 o 
  -6   2   3     3642.00     3687.45    109.73 o 
  -5   2   3       52.08       32.80     13.23 o 
  -4   2   3     9327.56     9711.75    193.59 o 
  -2   2   3     8483.68     8469.74    207.61 o 
  -1   2   3     5975.86     5882.21    118.31 o 
   0   2   3     3705.46     3658.05     42.98 o 
   1   2   3     3088.62     3213.80     45.38 o 
   2   2   3      702.10      749.30     24.92 o 
   3   2   3    11003.23    11051.99    191.27 o 
   4   2   3     2571.28     2553.75     62.39 o 
   5   2   3     4408.85     4237.56     95.55 o 
   6   2   3      152.99      162.55     18.58 o 
   7   2   3     2442.17     2381.56     74.43 o 
   8   2   3       98.09       88.89     19.04 o 
   9   2   3     1263.25     1055.64     55.07 o 
  -7   3   3      931.28     1054.80     60.07 o 
  -6   3   3      145.29      144.00     16.80 o 
  -5   3   3     2349.30     2436.31     78.34 o 
  -4   3   3      388.76      412.30     29.21 o 
  -3   3   3     6132.97     6119.61    133.59 o 
  -2   3   3    15309.86    15221.35    196.05 o 
  -1   3   3     7474.60     7221.45    193.38 o 
   0   3   3     7183.15     6800.47    107.62 o 
   1   3   3     5360.02     5452.59     77.29 o 
   2   3   3    10092.58     9969.56    128.36 o 
   3   3   3     1058.83     1100.86     34.45 o 
   4   3   3    14411.83    13898.15    242.82 o 
   5   3   3        9.03       14.43      7.81 o 
   6   3   3     3347.93     3261.21     85.97 o 
   7   3   3        3.69       -3.27      7.67 o 
   8   3   3     2520.45     2571.41     84.04 o 
   9   3   3      140.76      148.65     26.11 o 
  -7   4   3      475.62      539.91     45.93 o 
  -6   4   3     1394.48     1384.17     44.40 o 
  -5   4   3     1546.44     1506.27     60.07 o 
  -4   4   3     1967.52     2003.32     66.27 o 
  -3   4   3     1426.90     1311.06     50.54 o 
  -2   4   3     2016.42     1897.79     42.45 o 
  -1   4   3     8329.27     8266.37    156.37 o 
   0   4   3     3432.63     3436.47     43.35 o 
   1   4   3    10761.81     9669.89    250.58 o 
   2   4   3       16.86       13.56      5.23 o 
   3   4   3     6203.06     6079.46    126.92 o 
   4   4   3      724.77      626.73     27.80 o 
   5   4   3     7814.23     7752.57    155.62 o 
   6   4   3     1350.92     1303.88     50.01 o 
   7   4   3     3039.31     3214.65     92.55 o 
   8   4   3      387.32      324.75     31.50 o 
  -5   5   3      832.66      876.76     46.21 o 
  -4   5   3     2082.98     2129.41     69.40 o 
  -3   5   3      279.83      334.88     26.71 o 
  -2   5   3     7398.61     7207.77    152.18 o 
  -1   5   3       59.39       76.74      7.25 o 
   0   5   3     6637.68     6392.79     74.69 o 
   1   5   3      196.83      242.17     17.94 o 
   2   5   3    13632.42    13503.69    139.29 o 
   3   5   3       66.10       85.34      7.30 o 
   4   5   3     6234.32     6236.81     94.24 o 
   5   5   3     1103.24     1053.07     41.84 o 
   6   5   3     1814.99     1899.92     64.08 o 
   7   5   3      998.14     1045.82     49.06 o 
   8   5   3     1101.48     1079.96     53.88 o 
   9   5   3      810.42      871.31     52.82 o 
  -3   6   3     4268.31     4115.41    117.15 o 
  -2   6   3      176.35      219.90     28.51 o 
  -1   6   3     4433.00     4280.63     76.17 o 
   0   6   3      525.26      529.61     27.29 o 
   1   6   3     5528.56     5379.50     76.16 o 
   2   6   3     1056.31     1060.47     32.67 o 
   3   6   3     2082.65     2109.17     35.40 o 
   4   6   3     1874.19     1865.99     50.26 o 
   5   6   3     2737.61     2757.01     56.42 o 
   6   6   3     1357.44     1320.32     52.68 o 
   7   6   3      590.21      637.78     39.10 o 
   8   6   3     1487.73     1339.57     61.59 o 
  -5   7   3       65.22       94.00     25.62 o 
  -4   7   3     2811.77     2887.79    103.08 o 
  -3   7   3      187.85      163.92     26.92 o 
  -2   7   3     3820.16     3635.29    112.65 o 
  -1   7   3     1189.63     1115.96     56.80 o 
   0   7   3     3530.20     3373.32     65.87 o 
   1   7   3     1584.99     1529.14     41.31 o 
   2   7   3     4867.45     4719.91     80.43 o 
   3   7   3     2284.79     2262.81     70.10 o 
   4   7   3     1020.02     1131.21     27.62 o 
   5   7   3     1907.54     1848.48     46.36 o 
   6   7   3      894.57      883.06     43.39 o 
   7   7   3      807.81      854.35     46.24 o 
   8   7   3      103.76      103.11     22.59 o 
  -4   8   3      257.49      234.41     36.78 o 
  -3   8   3     2970.55     2901.02    105.96 o 
  -2   8   3     1039.86     1033.89     58.63 o 
  -1   8   3     1047.32     1053.21     59.90 o 
   0   8   3     3574.06     3748.96    121.69 o 
   1   8   3     2934.22     2811.00    103.18 o 
   2   8   3     2606.80     2614.67     98.68 o 
   3   8   3     1029.17     1000.10     33.01 o 
   4   8   3     4812.26     4824.75     86.47 o 
   5   8   3        3.80       11.28      8.83 o 
   6   8   3     1641.18     1804.97     68.78 o 
   7   8   3        2.61       13.69     13.72 o 
  -3   9   3      653.20      586.89     51.94 o 
  -2   9   3     1406.58     1265.70     69.82 o 
  -1   9   3      661.88      692.68     52.05 o 
   0   9   3      202.33      217.77     34.73 o 
   1   9   3     3067.13     3146.83    116.70 o 
   2   9   3      228.79      254.05     38.39 o 
   3   9   3     2886.98     2875.01    111.63 o 
   4   9   3      106.29       44.10     23.72 o 
   5   9   3     2364.76     2410.91     99.15 o 
   6   9   3      124.13      159.48     18.70 o 
   7   9   3      934.85     1074.15     55.32 o 
  -2  10   3     1801.56     1659.95     86.25 o 
  -1  10   3      214.31      179.79     34.52 o 
   0  10   3     1359.54     1345.45     77.42 o 
   1  10   3       93.99      124.44     31.18 o 
   2  10   3     1863.76     1782.07     90.83 o 
   3  10   3        6.56        4.47     20.13 o 
   4  10   3     2184.63     2108.50     99.38 o 
   5  10   3       94.12       50.57     26.15 o 
   0  11   3        0.78      -21.57     18.58 o 
   1  11   3      979.43     1093.54     76.68 o 
   2  11   3      126.09      131.02     36.63 o 
   3  11   3      990.96     1044.28     77.63 o 
   4  11   3      143.68      178.46     41.95 o 
  -3  -8   4      887.04      907.10     68.48 o 
  -2  -8   4      646.84      739.23     62.85 o 
  -1  -8   4     1669.00     1774.22     89.70 o 
   0  -8   4      629.36      649.32     59.83 o 
   1  -8   4     2259.35     2285.23     72.06 o 
   2  -8   4      205.00      222.97     40.89 o 
   3  -8   4     1658.86     1466.79     82.63 o 
  -4  -7   4     1679.67     1457.11     83.86 o 
  -3  -7   4     1582.50     1560.57     82.42 o 
  -2  -7   4     1649.63     1768.59     86.68 o 
  -1  -7   4      322.20      374.44     43.92 o 
   0  -7   4     2752.99     2906.20     76.77 o 
   1  -7   4        5.76       20.83     22.45 o 
   2  -7   4     3122.45     3057.73    111.98 o 
   3  -7   4      149.16      166.00     33.33 o 
   4  -7   4     2214.70     2073.59     93.47 o 
  -5  -6   4     2025.95     1963.45     93.29 o 
  -4  -6   4       97.21      119.90     31.14 o 
  -3  -6   4     3509.38     3506.81    119.62 o 
  -2  -6   4      165.77      207.28     33.89 o 
  -1  -6   4     6337.98     6526.92    170.40 o 
   0  -6   4      393.76      395.76     40.51 o 
   1  -6   4     7620.06     7649.03    188.77 o 
   2  -6   4     1170.71     1190.32     63.98 o 
   3  -6   4     3136.59     2908.34    101.88 o 
   4  -6   4      832.42      816.69     54.62 o 
   5  -6   4     1925.67     1791.04     84.88 o 
  -6  -5   4     1455.16     1398.14     48.52 o 
  -5  -5   4        2.31        0.21     10.61 o 
  -4  -5   4     3990.68     3943.77    124.70 o 
  -3  -5   4       29.81       23.23     19.74 o 
  -2  -5   4     2692.30     2603.09     92.84 o 
  -1  -5   4      990.49     1071.58     57.15 o 
   0  -5   4     4465.10     4592.68    127.46 o 
   1  -5   4       34.33       23.09     18.12 o 
   2  -5   4     4773.79     4608.30    125.56 o 
   3  -5   4     3580.47     3492.48    106.84 o 
   4  -5   4     1244.65     1196.30     61.37 o 
   5  -5   4     2980.09     3006.21    107.33 o 
   6  -5   4      910.68      991.63     65.46 o 
  -6  -4   4       15.14       34.32     12.67 o 
  -5  -4   4     3164.91     3057.01     68.94 o 
  -4  -4   4      257.70      228.18     18.44 o 
  -3  -4   4     3335.52     3234.14     96.48 o 
  -2  -4   4     1091.37     1120.34     31.28 o 
  -1  -4   4     3107.37     3234.70     69.06 o 
   0  -4   4     1202.36     1220.27     55.71 o 
   1  -4   4     4975.72     5202.94    129.72 o 
   2  -4   4     2105.49     2016.13     70.35 o 
   3  -4   4     4253.94     4179.46    113.67 o 
   4  -4   4     2719.03     2865.44     93.50 o 
   5  -4   4      700.60      668.92     45.85 o 
   6  -4   4     3446.63     3501.56    118.74 o 
   7  -4   4      253.56      275.73     41.63 o 
  -7  -3   4        3.03        9.29     13.94 o 
  -6  -3   4     1794.23     1699.96     52.38 o 
  -5  -3   4      900.56      878.47     49.04 o 
  -4  -3   4     3826.81     3754.96    121.59 o 
  -3  -3   4     2576.78     2468.76     41.27 o 
  -2  -3   4     5192.63     5085.31    145.01 o 
  -1  -3   4     4950.79     4908.43     99.77 o 
   0  -3   4     2884.36     2917.48     48.65 o 
   1  -3   4     6397.04     6703.23    147.88 o 
   2  -3   4     1797.51     1779.15     60.92 o 
   3  -3   4     4485.00     4653.53    115.92 o 
   4  -3   4      239.23      216.29     25.58 o 
   5  -3   4     4179.35     4427.46    123.73 o 
   6  -3   4        9.23       -1.79     15.10 o 
   7  -3   4     3043.24     2944.45    110.71 o 
  -7  -2   4     1960.92     1916.18     80.34 o 
  -6  -2   4      110.59       93.92     16.60 o 
  -5  -2   4     4066.74     4079.43     81.04 o 
  -4  -2   4     1471.72     1447.33     40.48 o 
  -3  -2   4     2253.71     2161.02     47.54 o 
  -2  -2   4     9195.67     8902.55    123.05 o 
  -1  -2   4     3314.11     3333.59     56.04 o 
   0  -2   4     8056.80     8144.69    116.24 o 
   1  -2   4       31.74       30.43      6.19 o 
   2  -2   4    16550.95    16951.45    227.09 o 
   3  -2   4       35.97       35.08      6.28 o 
   4  -2   4     4280.85     4474.58    112.54 o 
   5  -2   4      255.26      297.93     29.81 o 
   6  -2   4     3046.94     3074.44    101.46 o 
   7  -2   4      139.61      136.86     29.84 o 
   8  -2   4     1638.08     1741.28     87.03 o 
  -7  -1   4     1412.25     1349.11     68.91 o 
  -6  -1   4     1159.68     1234.56     59.93 o 
  -5  -1   4     3333.98     3201.12     58.26 o 
  -4  -1   4     1144.78     1105.87     34.50 o 
  -3  -1   4     6066.03     6000.34    137.04 o 
  -2  -1   4      648.99      652.37     22.55 o 
  -1  -1   4    13451.26    13225.29    320.37 o 
   0  -1   4      927.33      952.10     24.68 o 
   1  -1   4    23005.13    22906.59    271.94 o 
   2  -1   4      553.01      613.43     17.95 o 
   3  -1   4     7147.74     7227.35    203.35 o 
   4  -1   4      214.39      178.14     20.96 o 
   5  -1   4     2968.92     3035.00     55.37 o 
   6  -1   4     1272.83     1217.93     35.93 o 
   7  -1   4     1976.73     1909.11     81.33 o 
   8  -1   4     1230.95     1197.92     69.82 o 
  -7   0   4      343.73      297.58     37.41 o 
  -6   0   4     2232.90     2235.37     83.79 o 
  -5   0   4      262.87      271.01     27.38 o 
  -4   0   4     3105.92     3045.97     62.21 o 
  -3   0   4      262.87      255.89     15.98 o 
  -2   0   4     4730.89     4651.81     74.34 o 
  -1   0   4       47.37       54.26      9.20 o 
   0   0   4     3474.64     3162.38     52.39 o 
   1   0   4       80.37       96.14      8.76 o 
   2   0   4    25443.15    26859.85    417.81 o 
   3   0   4     4431.62     4857.43     93.93 o 
   4   0   4    11751.55    12189.07    155.22 o 
   5   0   4     2233.66     2249.78     54.30 o 
   6   0   4     2917.47     2936.52     58.76 o 
   7   0   4     1783.39     1750.15     59.90 o 
   8   0   4     1335.94     1414.17     57.71 o 
   9   0   4     2090.31     2030.06     96.32 o 
  -7   1   4     1684.45     1722.80     80.38 o 
  -6   1   4      208.68      170.78     27.20 o 
  -5   1   4     5543.44     5764.95    141.54 o 
  -4   1   4      281.49      300.47     27.20 o 
  -3   1   4     7364.37     7378.74    175.47 o 
  -2   1   4      758.56      779.44     29.04 o 
  -1   1   4     7820.85     7606.99    123.68 o 
   0   1   4      779.14      654.67     38.66 o 
   1   1   4    13411.89    13227.56    160.59 o 
   2   1   4     4775.91     4937.87     67.98 o 
   3   1   4     5928.07     5754.19    108.06 o 
   4   1   4     5669.67     5911.25     84.59 o 
   5   1   4     2806.93     2771.27     69.19 o 
   6   1   4     3747.15     3895.50     93.79 o 
   7   1   4      361.77      352.02     27.17 o 
   8   1   4     2885.12     2736.71     85.09 o 
   9   1   4        1.84       18.65     15.45 o 
  -7   2   4       39.71       22.49     17.60 o 
  -6   2   4     3325.75     3239.60    104.06 o 
  -5   2   4      320.20      284.42     29.42 o 
  -4   2   4     6168.91     5661.91    134.75 o 
  -3   2   4     1177.54     1164.84     30.40 o 
  -2   2   4     6560.70     6405.85     75.99 o 
  -1   2   4     6828.94     6771.90     76.71 o 
   0   2   4     3896.25     3883.24     75.71 o 
   1   2   4     4467.53     4351.28     70.08 o 
   2   2   4      129.62      110.83      6.96 o 
   3   2   4    11584.70    11744.56    204.76 o 
   4   2   4     2012.24     2057.90     54.65 o 
   5   2   4     3324.15     3323.64     79.88 o 
   6   2   4      224.41      222.83     20.97 o 
   7   2   4     2755.89     2900.63     83.90 o 
   8   2   4      370.18      407.27     33.19 o 
   9   2   4     1466.42     1637.46     69.47 o 
  -7   3   4     1009.40     1036.04     62.71 o 
  -6   3   4      185.80      205.52     29.91 o 
  -5   3   4     4981.24     4934.46    130.46 o 
  -4   3   4     1922.37     2038.47     71.58 o 
  -3   3   4     3131.91     3213.24     86.34 o 
  -2   3   4     4908.50     4735.52     77.88 o 
  -1   3   4     2742.28     2638.06     61.99 o 
   0   3   4     6785.05     6527.18     95.68 o 
   1   3   4     4933.20     5156.38    104.59 o 
   2   3   4    14029.68    14004.33    139.88 o 
   3   3   4      291.65      384.96     20.62 o 
   4   3   4     7760.46     7826.72    149.92 o 
   5   3   4      134.26      128.55     15.66 o 
   6   3   4     2418.02     2470.91     71.61 o 
   7   3   4       52.97       34.07     12.39 o 
   8   3   4     2389.38     2460.10     82.67 o 
   9   3   4      128.63      127.32     25.02 o 
  -6   4   4      423.84      459.11     40.05 o 
  -5   4   4     1967.19     1976.96     76.05 o 
  -4   4   4     2625.01     2629.74     58.33 o 
  -3   4   4     2921.84     3003.42     61.41 o 
  -2   4   4     2085.22     2045.26     51.10 o 
  -1   4   4     7322.05     7171.08    108.32 o 
   0   4   4     6029.63     6039.14     92.89 o 
   1   4   4     4638.49     4420.31    107.19 o 
   2   4   4      400.55      417.40     16.86 o 
   3   4   4    13898.70    13796.82    177.66 o 
   4   4   4      453.41      522.84     26.15 o 
   5   4   4     6511.58     6315.69    131.97 o 
   6   4   4      586.23      518.69     31.50 o 
   7   4   4     2269.68     2280.73     74.32 o 
   8   4   4      480.62      521.72     36.88 o 
   9   4   4      680.87      711.01     46.28 o 
  -5   5   4      519.10      505.88     38.85 o 
  -4   5   4     2432.45     2445.43     58.34 o 
  -3   5   4      522.68      527.58     25.09 o 
  -2   5   4     5911.05     5869.23    127.50 o 
  -1   5   4        4.17       22.95      8.43 o 
   0   5   4    10723.60    10940.25    176.05 o 
   1   5   4      134.36      157.08     23.60 o 
   2   5   4    13056.85    12670.20    270.96 o 
   3   5   4      615.86      613.53     21.89 o 
   4   5   4     7713.10     7663.14    112.24 o 
   5   5   4     3688.41     3997.84     96.74 o 
   6   5   4     4589.88     4814.10    115.50 o 
   7   5   4      944.67      932.08     46.10 o 
   8   5   4      806.31      932.08     50.25 o 
   9   5   4     1282.45     1363.29     65.14 o 
  -4   6   4        7.97       19.39     16.36 o 
  -3   6   4     4324.78     4340.28     87.40 o 
  -2   6   4      199.48      176.82     16.17 o 
  -1   6   4     4126.61     3994.32     75.26 o 
   0   6   4      603.88      629.20     25.31 o 
   1   6   4     4610.07     4346.74     75.34 o 
   2   6   4      868.77      823.61     26.87 o 
   3   6   4     1933.89     1859.17     42.88 o 
   4   6   4      821.10      820.20     27.79 o 
   5   6   4      673.04      714.03     26.69 o 
   6   6   4     2641.63     2858.02     83.09 o 
   7   6   4     1024.93     1021.12     49.48 o 
   8   6   4     1419.64     1613.78     67.99 o 
  -5   7   4        3.77        6.58     19.00 o 
  -4   7   4     2115.05     2346.93     92.31 o 
  -3   7   4      247.60      228.82     30.51 o 
  -2   7   4     3294.48     3233.12    104.13 o 
  -1   7   4     1248.67     1269.71     39.09 o 
   0   7   4     2509.97     2452.89     62.85 o 
   1   7   4     2996.71     2933.56     77.53 o 
   2   7   4     2687.77     2600.94    124.33 o 
   3   7   4     1507.08     1511.75     40.10 o 
   4   7   4     1551.92     1657.73     61.16 o 
   5   7   4     1853.84     1983.30     49.08 o 
   6   7   4      801.10      815.53     42.41 o 
   7   7   4     1111.71     1187.54     54.44 o 
   8   7   4      169.51      123.52     24.39 o 
  -4   8   4      332.31      252.08     37.16 o 
  -3   8   4     1654.62     1505.00     73.23 o 
  -2   8   4      686.14      778.05     51.84 o 
  -1   8   4     1949.15     1895.84     80.41 o 
   0   8   4     1707.70     1732.69     77.25 o 
   1   8   4     3125.02     3102.55     65.23 o 
   2   8   4     4616.22     4443.72     81.55 o 
   3   8   4       60.86       68.20     11.89 o 
   4   8   4     1972.06     1879.69     54.02 o 
   5   8   4       47.11       59.59     11.94 o 
   6   8   4     1593.65     1668.36     47.82 o 
   7   8   4        6.74       14.50     12.67 o 
   8   8   4     1288.31     1384.86     65.17 o 
  -3   9   4      657.52      674.52     52.86 o 
  -2   9   4     1072.91     1122.22     66.30 o 
  -1   9   4     1715.46     1716.75     81.26 o 
   0   9   4      845.99      838.23     56.38 o 
   1   9   4     3321.18     3151.72    115.67 o 
   2   9   4     1006.52      973.68     63.24 o 
   3   9   4     4481.41     4406.66    143.23 o 
   4   9   4       65.21       63.39     12.83 o 
   5   9   4     2102.20     2202.60     56.90 o 
   6   9   4      111.35       93.83     15.95 o 
   7   9   4      885.76      986.21     52.44 o 
  -2  10   4     1315.82     1287.13     75.80 o 
  -1  10   4        6.91       20.20     19.50 o 
   0  10   4     1554.57     1529.78     81.79 o 
   1  10   4        2.75       -2.82     18.12 o 
   2  10   4     2863.90     2903.76    118.38 o 
   3  10   4        0.89        3.77     19.95 o 
   4  10   4     1966.01     1887.82     94.70 o 
   5  10   4      190.69      202.46     37.97 o 
   6  10   4      664.49      690.74     55.60 o 
   0  11   4        7.51        9.04     18.83 o 
   1  11   4      511.93      633.87     60.42 o 
   2  11   4      204.64      136.90     36.32 o 
   3  11   4     1355.05     1416.60     87.66 o 
   4  11   4      118.57      112.93     35.26 o 
  -1  -8   5     1819.13     1909.60     97.55 o 
   0  -8   5      285.43      368.03     50.18 o 
   1  -8   5     2418.08     2590.95    114.41 o 
  -3  -7   5      693.99      789.91     62.57 o 
  -2  -7   5     1448.67     1405.20     79.71 o 
  -1  -7   5      303.68      282.98     41.67 o 
   0  -7   5     3301.04     3281.51    121.87 o 
   1  -7   5       18.14       12.18     24.18 o 
   2  -7   5     3128.24     2892.26    113.49 o 
   3  -7   5      151.80      157.45     35.68 o 
  -4  -6   5       53.48       87.84     30.97 o 
  -3  -6   5     2930.33     2935.72    112.40 o 
  -2  -6   5      201.54      250.07     37.20 o 
  -1  -6   5     3034.59     2860.58    105.57 o 
   0  -6   5      887.60      936.73     60.49 o 
   1  -6   5     4978.25     5144.38    151.46 o 
   2  -6   5      593.58      551.38     47.51 o 
   3  -6   5     2441.48     2370.68     94.98 o 
   4  -6   5      850.08      815.67     57.08 o 
   5  -6   5     1567.14     1558.53     81.82 o 
  -5  -5   5        2.85        9.86     11.04 o 
  -4  -5   5     2575.49     2442.90     99.59 o 
  -3  -5   5       46.46       49.37     22.38 o 
  -2  -5   5     4110.62     4304.43    130.00 o 
  -1  -5   5       68.86       47.54     21.96 o 
   0  -5   5     3736.21     3825.01    117.86 o 
   1  -5   5      954.42      969.18     57.05 o 
   2  -5   5     1466.89     1507.04     69.50 o 
   3  -5   5     1811.52     1735.58     74.61 o 
   4  -5   5     1665.08     1582.28     73.37 o 
   5  -5   5     1072.58     1075.07     63.94 o 
   6  -5   5      653.65      652.80     56.73 o 
  -6  -4   5       13.67       19.37     12.62 o 
  -5  -4   5     2957.97     3004.25     71.21 o 
  -4  -4   5      363.34      363.06     23.06 o 
  -3  -4   5     2658.60     2502.95     56.34 o 
  -2  -4   5      906.12      903.89     42.76 o 
  -1  -4   5     4713.10     4788.13    129.08 o 
   0  -4   5     1157.02     1202.99     58.38 o 
   1  -4   5     7873.66     7677.40    178.53 o 
   2  -4   5     4955.51     4962.58    130.56 o 
   3  -4   5     1375.50     1309.80     59.76 o 
   4  -4   5     3876.36     3890.47    115.75 o 
   5  -4   5     1339.95     1353.26     67.32 o 
   6  -4   5     2939.28     3150.99    113.07 o 
   7  -4   5      352.43      322.57     45.89 o 
  -6  -3   5     1722.35     1652.40     54.32 o 
  -5  -3   5      480.59      447.16     53.98 o 
  -4  -3   5     2318.45     2254.11     57.34 o 
  -3  -3   5     2053.10     2096.09     79.23 o 
  -2  -3   5     4479.98     4515.21    115.90 o 
  -1  -3   5     4398.32     4356.94    105.17 o 
   0  -3   5     2254.64     2234.84     43.60 o 
   1  -3   5     4775.00     4801.93    121.90 o 
   2  -3   5     1725.82     1683.85     63.06 o 
   3  -3   5     5742.55     5644.80    136.79 o 
   4  -3   5       84.20      108.04     21.43 o 
   5  -3   5     4207.42     4232.92    121.76 o 
   6  -3   5       87.70       68.83     23.16 o 
   7  -3   5     3307.22     3201.63    117.86 o 
  -6  -2   5      809.01      824.66     38.97 o 
  -5  -2   5     2659.76     2729.53     77.26 o 
  -4  -2   5     2666.71     2633.19     59.79 o 
  -3  -2   5     1426.23     1396.36     39.25 o 
  -2  -2   5     6138.39     5983.14     93.33 o 
  -1  -2   5     2208.24     2111.86     44.27 o 
   0  -2   5     7086.21     7369.21    104.62 o 
   1  -2   5      147.34      146.71     11.38 o 
   2  -2   5    12208.09    12040.60    156.60 o 
   3  -2   5       68.14       83.02     16.89 o 
   4  -2   5     4050.67     4044.08    107.02 o 
   5  -2   5      118.64      135.38     23.40 o 
   7  -2   5      260.73      264.25     36.53 o 
   8  -2   5     1671.45     1772.50     87.87 o 
  -6  -1   5     1255.10     1343.90     66.23 o 
  -5  -1   5     1584.76     1491.56     61.39 o 
  -4  -1   5       16.76       25.86      9.73 o 
  -3  -1   5     4934.45     4683.16     81.52 o 
  -2  -1   5      331.73      343.12     18.60 o 
  -1  -1   5    10890.46    10854.66    145.71 o 
   0  -1   5        3.59        5.50      6.07 o 
   1  -1   5     8268.18     8305.07    258.39 o 
   2  -1   5      145.13      117.62     18.95 o 
   3  -1   5     7102.49     7411.98    102.50 o 
   4  -1   5      389.41      428.30     28.47 o 
   5  -1   5     3447.00     3606.01     81.26 o 
   6  -1   5     1517.07     1535.20     66.16 o 
   7  -1   5     1319.24     1436.59     69.36 o 
   8  -1   5      872.45      944.89     62.18 o 
  -6   0   5     2731.45     2836.22    106.74 o 
  -5   0   5     1745.84     1819.37     72.39 o 
  -4   0   5     2937.32     2955.12     64.00 o 
  -3   0   5      226.05      221.42     16.68 o 
  -2   0   5     5747.73     5795.92    107.40 o 
  -1   0   5       72.40      115.15     38.75 o 
   0   0   5    13387.80    13653.35    174.34 o 
   1   0   5       88.56       78.31     17.30 o 
   2   0   5     8760.01     8959.87    118.14 o 
   3   0   5     2407.84     2442.66     43.93 o 
   4   0   5     5602.91     5813.27    114.58 o 
   5   0   5     2466.75     2478.94     48.97 o 
   6   0   5     3385.04     3620.00     67.40 o 
   7   0   5     3474.49     3395.07     68.88 o 
   8   0   5      466.19      580.63     50.08 o 
  -6   1   5       17.31       21.22     15.63 o 
  -5   1   5     4161.32     4215.14    121.02 o 
  -4   1   5      201.49      170.26     24.04 o 
  -3   1   5     5965.75     5849.47    134.78 o 
  -2   1   5      248.75      246.70     15.87 o 
  -1   1   5     7541.30     7560.60    147.00 o 
   0   1   5     6432.75     6605.64    181.64 o 
   1   1   5    22098.19    22938.80    273.07 o 
   2   1   5     6019.42     6309.91     86.77 o 
   3   1   5     3788.23     3895.95     60.14 o 
   4   1   5     3584.68     3559.19     58.43 o 
   5   1   5     3583.64     3715.81     82.00 o 
   6   1   5     2107.45     2140.66     48.09 o 
   7   1   5      209.44      208.62     20.45 o 
   8   1   5     3824.93     3916.49     81.09 o 
   9   1   5        6.72        7.72     16.70 o 
  -6   2   5     2438.79     2303.36     90.79 o 
  -5   2   5      424.86      466.89     39.56 o 
  -4   2   5     4633.80     4440.79    121.69 o 
  -3   2   5      638.57      620.11     39.41 o 
  -2   2   5     5131.89     5104.38     64.98 o 
  -1   2   5     4266.64     4266.40     60.29 o 
   0   2   5     3983.73     3860.75     49.18 o 
   1   2   5     6450.26     6211.53     85.46 o 
   2   2   5     1395.21     1420.89     28.59 o 
   3   2   5     9560.96     9192.15    168.50 o 
   4   2   5      688.48      680.49     20.62 o 
   5   2   5     6068.55     6441.22    131.86 o 
   6   2   5      641.39      619.79     32.31 o 
   7   2   5     3084.38     3083.42     86.29 o 
   8   2   5       31.80       44.45     16.58 o 
   9   2   5     2472.31     2409.64     85.27 o 
  -6   3   5      357.14      312.43     37.41 o 
  -5   3   5     1919.82     1777.99     76.01 o 
  -4   3   5     2626.80     2591.37     88.93 o 
  -3   3   5     2563.63     2266.59     78.83 o 
  -2   3   5     2355.79     2482.30     51.41 o 
  -1   3   5     1561.35     1583.78     28.38 o 
   0   3   5    10194.22    10325.26    132.16 o 
   1   3   5     2176.95     2199.17     48.49 o 
   2   3   5    11362.06    11599.98    142.73 o 
   3   3   5       75.52       78.36      7.31 o 
   4   3   5     5892.38     5428.87    113.32 o 
   5   3   5      217.24      188.24     18.30 o 
   6   3   5     2789.89     2723.13     76.79 o 
   7   3   5       58.74       38.61     12.84 o 
   8   3   5     2107.88     2227.80     76.86 o 
   9   3   5      235.39      169.48     27.24 o 
  -6   4   5     1214.71     1084.99     63.84 o 
  -5   4   5     1846.02     1715.84     75.77 o 
  -4   4   5     1047.81     1010.67     53.98 o 
  -3   4   5     2011.32     2077.55     61.44 o 
  -2   4   5     1583.86     1648.21     42.25 o 
  -1   4   5     5414.13     5330.74    139.71 o 
   0   4   5     2117.87     1993.84     45.15 o 
   1   4   5     8902.55     8913.25    375.14 o 
   2   4   5        6.09       24.82      8.83 o 
   3   4   5     8745.22     8361.78     91.85 o 
   4   4   5      249.24      256.41     19.43 o 
   5   4   5     5876.67     5770.75    124.97 o 
   6   4   5      590.78      560.14     32.73 o 
   7   4   5     2335.25     2469.01     77.60 o 
   8   4   5      376.03      368.77     33.26 o 
   9   4   5     1278.39     1272.56     62.32 o 
  -5   5   5      830.54      731.91     49.20 o 
  -4   5   5     4530.19     4254.24    122.19 o 
  -3   5   5      482.90      471.26     24.41 o 
  -2   5   5     4363.06     4447.79     81.79 o 
  -1   5   5       73.17       83.31     11.99 o 
   0   5   5     4773.49     4538.82     80.08 o 
   1   5   5       22.24       16.06      7.10 o 
   2   5   5    12046.42    12175.75    260.08 o 
   3   5   5     2466.27     2378.46     64.08 o 
   4   5   5     4891.68     4691.34    148.07 o 
   5   5   5     2057.72     2194.23     66.72 o 
   6   5   5     3223.45     3232.95     89.53 o 
   7   5   5     1493.95     1352.27     56.52 o 
   8   5   5      355.32      412.94     35.51 o 
   9   5   5     1188.42     1219.11     61.76 o 
  -4   6   5       51.74       40.75     17.77 o 
  -3   6   5     4505.16     4455.32     87.03 o 
  -2   6   5       37.88       35.15     10.76 o 
  -1   6   5     6196.47     6197.76    178.16 o 
   0   6   5      399.96      434.60     48.90 o 
   1   6   5     4821.60     4819.49     83.75 o 
   2   6   5      577.06      521.07     22.61 o 
   3   6   5     2655.80     2567.47     53.92 o 
   4   6   5     1233.30     1208.69     40.59 o 
   5   6   5     2105.74     2013.03     48.28 o 
   6   6   5     2423.10     2312.62     73.80 o 
   7   6   5     1140.66     1079.75     52.05 o 
   8   6   5     1075.55      957.00     51.77 o 
  -4   7   5     1626.92     1759.26     78.86 o 
  -3   7   5      399.63      350.86     36.70 o 
  -2   7   5     3854.20     3811.63    166.30 o 
  -1   7   5      835.27      838.86     66.37 o 
   0   7   5     1776.28     1764.98     47.67 o 
   1   7   5     3252.60     3195.58     65.68 o 
   2   7   5     2881.94     2815.59     59.40 o 
   3   7   5     2299.68     2124.94     50.13 o 
   4   7   5      446.57      466.66     23.40 o 
   5   7   5     2832.68     2735.79     77.49 o 
   6   7   5      686.11      638.16     37.87 o 
   7   7   5     2437.18     2551.67     85.09 o 
   8   7   5      284.44      245.43     30.97 o 
  -4   8   5      387.99      451.19     46.38 o 
  -3   8   5     1153.11     1216.78     67.36 o 
  -2   8   5      950.08      935.11     56.52 o 
  -1   8   5     2510.71     2564.38     95.97 o 
   0   8   5     2327.73     2234.51     56.41 o 
   1   8   5     1189.83     1170.12     38.57 o 
   2   8   5     2879.51     2820.74     62.16 o 
   3   8   5      489.95      467.39     24.35 o 
   4   8   5     1611.12     1638.01     45.85 o 
   5   8   5      108.76      110.46     21.92 o 
   6   8   5     1337.08     1379.56     43.83 o 
   7   8   5       30.00       43.64     16.65 o 
   8   8   5     1398.42     1492.76     68.03 o 
  -3   9   5      832.73      763.16     57.89 o 
  -2   9   5      848.16      877.68     59.09 o 
  -1   9   5     1587.07     1455.17     74.32 o 
   0   9   5      849.03      855.86     56.48 o 
   1   9   5     4068.49     4068.96    133.09 o 
   2   9   5       15.79       -0.60     18.33 o 
   3   9   5     2924.45     2911.23     90.46 o 
   4   9   5       16.93        6.97      9.29 o 
   5   9   5     2539.16     2530.28     62.80 o 
   6   9   5       39.17       44.04     15.94 o 
   7   9   5     1177.21     1309.34     60.67 o 
  -1  10   5       26.28       17.00     19.60 o 
   0  10   5     1708.20     1852.66     89.49 o 
   1  10   5      185.58      214.99     36.74 o 
   2  10   5     2527.05     2456.76    107.16 o 
   3  10   5      236.19      199.78     37.69 o 
   4  10   5     1157.82     1203.10     74.57 o 
   5  10   5      177.10      179.49     20.11 o 
   6  10   5      622.46      663.83     34.46 o 
   1  11   5     1442.61     1437.75     83.40 o 
   2  11   5       69.85       64.93     29.24 o 
   3  11   5     1447.28     1418.33     86.78 o 
   4  11   5      127.68       58.21     29.03 o 
  -2  -7   6     1497.50     1550.58     87.73 o 
  -1  -7   6      201.32      169.13     36.88 o 
   0  -7   6     2355.21     2196.34    100.68 o 
   1  -7   6      116.21       98.08     32.87 o 
   2  -7   6     2703.65     2550.19    111.17 o 
  -3  -6   6     1966.47     2045.69     96.35 o 
  -2  -6   6       73.17      125.77     32.83 o 
  -1  -6   6     3011.81     3142.86    116.77 o 
   0  -6   6      373.92      351.92     43.32 o 
   1  -6   6     3408.42     3633.43    126.34 o 
   2  -6   6      471.56      474.59     48.71 o 
   3  -6   6     2845.37     2711.27    107.76 o 
   4  -6   6      404.77      395.98     46.38 o 
  -4  -5   6     3053.68     2892.93    112.93 o 
  -3  -5   6       15.18        6.93     18.23 o 
  -2  -5   6     4212.41     4167.71    132.00 o 
  -1  -5   6      816.98      839.14     55.50 o 
   0  -5   6     2964.19     3187.13    110.40 o 
   1  -5   6     1317.31     1338.05     69.82 o 
   2  -5   6     2743.45     2622.20     98.22 o 
   3  -5   6     1569.14     1526.40     73.76 o 
   4  -5   6     1345.30     1156.54     65.35 o 
   5  -5   6     1263.73     1271.61     71.72 o 
  -5  -4   6     1699.80     1760.67     55.02 o 
  -4  -4   6      316.28      293.50     23.02 o 
  -3  -4   6     2266.13     2172.41     88.30 o 
  -2  -4   6      413.07      471.15     42.05 o 
  -1  -4   6     5348.67     5519.13    147.00 o 
   0  -4   6     3375.01     3366.78    107.51 o 
   1  -4   6      156.30      178.60     29.46 o 
   2  -4   6     6108.00     6223.49    158.71 o 
   3  -4   6     1101.99     1088.51     57.93 o 
   4  -4   6     2716.89     2483.33     91.32 o 
   5  -4   6      740.23      788.89     53.28 o 
   6  -4   6     2772.74     2840.70    109.41 o 
  -5  -3   6      446.11      429.24     41.28 o 
  -4  -3   6     1817.48     1803.71     41.90 o 
  -3  -3   6      782.48      748.55     30.43 o 
  -2  -3   6     2380.93     2310.72     52.52 o 
  -1  -3   6     2850.20     2749.54     55.51 o 
   0  -3   6     7247.16     7429.23    172.12 o 
   1  -3   6     2625.19     2762.82     90.34 o 
   2  -3   6      290.51      286.21     30.58 o 
   3  -3   6     5433.64     5308.27    135.21 o 
   4  -3   6      174.25      184.83     27.38 o 
   5  -3   6     3287.83     3217.46    105.40 o 
   6  -3   6       15.15        6.62     17.07 o 
   7  -3   6     2258.35     2290.97     99.70 o 
  -6  -2   6      830.52      817.28     71.46 o 
  -5  -2   6     1836.47     1834.26     44.05 o 
  -4  -2   6     2002.89     1919.90     65.42 o 
  -3  -2   6     1205.66     1198.88     81.28 o 
  -2  -2   6     4033.50     3892.20     72.27 o 
  -1  -2   6     2189.27     2236.72     49.16 o 
   0  -2   6     6072.13     6219.29     95.87 o 
   1  -2   6      705.68      693.59     24.70 o 
   2  -2   6    10419.11    10901.55    220.48 o 
   3  -2   6        5.51        1.76     11.30 o 
   4  -2   6     6305.10     6452.10    152.38 o 
   5  -2   6      432.29      410.83     35.75 o 
   6  -2   6     5127.57     5581.28    149.42 o 
   7  -2   6      318.35      294.27     39.41 o 
  -6  -1   6      526.76      447.78     43.18 o 
  -5  -1   6     2766.05     2618.70     66.42 o 
  -4  -1   6      540.22      466.22     32.24 o 
  -3  -1   6     3553.55     3408.57     69.02 o 
  -2  -1   6       37.23       52.52     10.66 o 
  -1  -1   6    10543.20    10431.11    453.67 o 
   0  -1   6        1.35        7.35      6.42 o 
   1  -1   6     6085.01     6206.44    159.45 o 
   2  -1   6      272.28      272.04     16.43 o 
   3  -1   6     5575.24     5644.57     86.17 o 
   4  -1   6      315.54      320.81     25.25 o 
   5  -1   6     3752.92     3690.79    103.64 o 
   6  -1   6     1368.75     1305.78     61.06 o 
   8  -1   6     1065.63     1060.50     65.81 o 
  -6   0   6     1845.35     1711.44     79.99 o 
  -5   0   6      135.90      156.38     21.73 o 
  -4   0   6     4969.49     4747.33     90.35 o 
  -3   0   6       36.01       36.10     10.60 o 
  -2   0   6     9320.75     9343.87    160.63 o 
  -1   0   6      345.16      382.01     19.47 o 
   0   0   6     6271.61     6241.13     95.33 o 
   1   0   6      868.91      870.79     27.39 o 
   2   0   6     6476.46     6788.42     98.90 o 
   3   0   6     1983.96     2094.47     42.30 o 
   4   0   6     3276.63     3411.09     59.26 o 
   5   0   6     3013.02     3169.86     58.77 o 
   6   0   6     2414.22     2493.72     53.25 o 
   7   0   6     2069.38     2197.43     84.53 o 
   8   0   6      677.69      698.69     52.51 o 
  -6   1   6       48.18       56.59     21.26 o 
  -5   1   6     2349.82     2235.26     88.61 o 
  -4   1   6        2.52        5.00      8.66 o 
  -3   1   6     1791.97     1758.23     46.61 o 
  -2   1   6      635.93      607.43     24.83 o 
  -1   1   6     9908.34     9782.10    137.03 o 
   0   1   6     6908.00     7067.59    107.53 o 
   1   1   6     6212.90     6332.91     93.87 o 
   2   1   6     2528.85     2466.44     46.16 o 
   3   1   6     2126.88     2262.27     43.46 o 
   4   1   6     3899.57     3933.32     64.58 o 
   5   1   6     3662.62     3689.64    115.59 o 
   6   1   6     4990.13     5091.20     85.33 o 
   7   1   6       18.41       26.51     10.02 o 
   8   1   6     1901.01     1984.34     54.29 o 
   9   1   6       41.73       10.42     20.73 o 
  -6   2   6     1250.65     1243.71     70.28 o 
  -5   2   6      248.60      215.06     32.06 o 
  -4   2   6     5334.86     5258.61    143.05 o 
  -3   2   6       83.83      123.60     25.58 o 
  -2   2   6     5552.26     5531.07    162.36 o 
  -1   2   6     2800.33     2911.76     42.53 o 
   0   2   6     7459.91     7492.23    106.98 o 
   1   2   6     9722.90     9789.24    147.15 o 
   2   2   6     5494.70     5655.10    123.42 o 
   3   2   6     4671.91     4692.66    207.93 o 
   4   2   6       48.12       36.04      7.08 o 
   5   2   6     5374.56     5302.93     82.93 o 
   6   2   6      175.96      214.18     19.13 o 
   7   2   6     4706.04     4951.20     88.44 o 
   8   2   6      281.87      260.99     42.62 o 
   9   2   6     1675.39     1845.13     56.61 o 
  -6   3   6      477.16      538.47     50.57 o 
  -5   3   6     1390.38     1272.07     66.97 o 
  -4   3   6     2153.00     2093.23     84.00 o 
  -3   3   6     2052.13     1991.07     77.98 o 
  -2   3   6     1828.58     1811.21     69.29 o 
  -1   3   6     1291.56     1292.59     26.12 o 
   0   3   6     9679.82     9682.87    107.04 o 
   1   3   6      689.90      684.81     16.50 o 
   2   3   6    11808.37    11481.09    144.82 o 
   3   3   6      284.61      293.66     13.44 o 
   4   3   6     5940.55     6098.45     88.11 o 
   5   3   6      250.89      300.15     18.26 o 
   6   3   6     3785.38     3825.73     70.00 o 
   7   3   6       62.30      109.87     19.60 o 
   8   3   6     1646.43     1741.63     68.20 o 
   9   3   6      353.69      353.50     35.12 o 
  -5   4   6     1879.45     1868.15     83.54 o 
  -4   4   6      713.42      781.22     50.08 o 
  -3   4   6     2889.83     2777.53     93.86 o 
  -2   4   6     1280.12     1261.77     37.01 o 
  -1   4   6     5456.15     5688.74    107.25 o 
   0   4   6      172.42      163.48     14.55 o 
   1   4   6     5661.56     5610.39     90.64 o 
   2   4   6       32.15       45.53      8.61 o 
   3   4   6     7161.39     7358.95    124.95 o 
   4   4   6        4.18        6.32      4.83 o 
   5   4   6     4350.56     3958.39     96.71 o 
   6   4   6      804.51      838.05     41.42 o 
   7   4   6     3554.08     3672.35    101.39 o 
   8   4   6      649.09      611.38     40.72 o 
   9   4   6      969.66     1030.02     56.87 o 
  -5   5   6      412.76      410.86     42.05 o 
  -4   5   6     2522.69     2529.82     93.68 o 
  -3   5   6       39.24       31.00     16.36 o 
  -2   5   6     4152.15     4223.22     80.43 o 
  -1   5   6      115.44      130.77     14.57 o 
   0   5   6     6415.85     6456.76    124.26 o 
   1   5   6     1166.55     1187.97     59.98 o 
   2   5   6     7000.35     6905.66    106.70 o 
   3   5   6     1551.77     1493.39     50.41 o 
   4   5   6     4627.80     4429.57    104.13 o 
   5   5   6      964.19      883.70     40.40 o 
   6   5   6     2227.72     2322.89     73.83 o 
   7   5   6     1302.76     1267.07     55.64 o 
   8   5   6      735.90      866.38     48.78 o 
   9   5   6      886.70      915.58     54.76 o 
  -5   6   6     1986.00     2155.27     90.62 o 
  -4   6   6       42.00       48.46     19.11 o 
  -3   6   6     2727.14     2741.50     93.89 o 
  -2   6   6       24.74       28.97     10.86 o 
  -1   6   6     5703.64     5899.56    102.03 o 
   0   6   6      576.49      586.48     41.42 o 
   1   6   6     4453.69     4329.70     80.50 o 
   2   6   6     3658.64     3798.47     72.12 o 
   3   6   6     3694.55     3684.94    185.74 o 
   4   6   6     1684.05     1683.92     43.47 o 
   5   6   6     1646.07     1578.66     57.08 o 
   6   6   6     3126.17     3058.64     88.86 o 
   7   6   6      392.54      406.18     34.24 o 
   8   6   6     1025.72     1120.25     57.36 o 
  -3   7   6      445.08      494.97     28.55 o 
  -2   7   6     3807.18     3860.38     80.33 o 
  -1   7   6      513.50      537.47     39.40 o 
   0   7   6     1744.97     1637.43     70.24 o 
   1   7   6     1636.98     1619.63     51.08 o 
   2   7   6     1309.67     1253.18     38.92 o 
   3   7   6     3205.95     3100.39     65.34 o 
   4   7   6      400.73      380.34     22.12 o 
   5   7   6     2956.71     3092.89     68.55 o 
   6   7   6      413.34      382.22     31.18 o 
   7   7   6     1908.54     2059.90     76.33 o 
   8   7   6        0.46      -10.87     11.05 o 
  -3   8   6      715.94      807.44     54.79 o 
  -2   8   6     1230.25     1234.35     65.03 o 
  -1   8   6     2024.91     2033.81     55.30 o 
   0   8   6     1598.82     1585.00     68.94 o 
   1   8   6     1179.03     1157.05     39.77 o 
   2   8   6     2537.73     2509.11     59.90 o 
   3   8   6      795.19      772.73     31.97 o 
   4   8   6     1788.82     1799.30     49.39 o 
   5   8   6      264.02      273.95     21.84 o 
   6   8   6     2650.10     2710.40     65.45 o 
   7   8   6       15.42       14.92     12.60 o 
   8   8   6     1189.47     1347.77     65.98 o 
  -2   9   6      783.47      800.82     56.34 o 
  -1   9   6     2324.08     2252.90     93.19 o 
   0   9   6      302.20      282.87     36.21 o 
   1   9   6     1874.43     1773.99     52.03 o 
   2   9   6       62.22       59.76     13.39 o 
   3   9   6     2688.33     2595.36     78.21 o 
   4   9   6       28.19       29.99     11.86 o 
   5   9   6     2278.40     2327.88     62.59 o 
   6   9   6      256.97      262.34     37.09 o 
   7   9   6     1284.60     1214.29     59.93 o 
  -1  10   6       93.10       75.35     25.58 o 
   0  10   6     3082.85     3054.35    115.64 o 
   1  10   6       11.90       -2.92     17.63 o 
   2  10   6     1379.22     1586.86     84.95 o 
   3  10   6      133.18       85.02     30.58 o 
   4  10   6     1414.46     1436.56     55.88 o 
   5  10   6       27.68       39.44     13.24 o 
   6  10   6      880.59      962.49     46.00 o 
   1  11   6     1739.77     1831.09     93.57 o 
   2  11   6      310.78      237.75     41.95 o 
   3  11   6      613.33      603.40     59.90 o 
   4  11   6      532.17      540.23     58.35 o 
  -2  -6   7        4.31        2.60     22.17 o 
  -1  -6   7     2099.24     1957.43     93.19 o 
   0  -6   7      243.37      232.26     39.84 o 
   1  -6   7     2298.28     2300.69    101.39 o 
   2  -6   7      167.73      198.16     39.13 o 
   3  -6   7     2078.69     1926.81     93.96 o 
  -3  -5   7      146.10      175.61     36.46 o 
  -2  -5   7     2881.73     2922.52    111.70 o 
  -1  -5   7      788.11      840.87     58.03 o 
   0  -5   7     2324.21     2239.14     93.22 o 
   1  -5   7     1116.67     1153.30     67.29 o 
   2  -5   7     1810.01     1967.10     88.79 o 
   3  -5   7      801.16      706.12     54.55 o 
   4  -5   7     1391.32     1265.14     71.51 o 
  -4  -4   7       60.92      125.42     30.69 o 
  -3  -4   7     2967.21     2918.69    108.43 o 
  -2  -4   7      814.83      844.14     56.17 o 
  -1  -4   7     2110.77     2180.40     87.35 o 
   0  -4   7     2724.00     2918.05    102.30 o 
   1  -4   7     1201.75     1241.45     65.67 o 
   2  -4   7     2414.79     2489.24     95.05 o 
   3  -4   7      755.09      684.55     49.73 o 
   4  -4   7     2941.90     2730.59    100.08 o 
   5  -4   7      621.09      558.39     48.56 o 
   6  -4   7     1756.56     1878.32     89.28 o 
  -4  -3   7     1628.85     1609.61     50.77 o 
  -3  -3   7      737.13      726.21     32.03 o 
  -2  -3   7     3939.15     3828.05    137.83 o 
  -1  -3   7     4880.56     4725.84    131.44 o 
   0  -3   7     1597.40     1616.28     69.40 o 
   1  -3   7     5098.41     5068.08    137.74 o 
   2  -3   7      787.01      676.98     45.71 o 
   3  -3   7     7766.53     7588.96    180.08 o 
   4  -3   7      639.91      611.88     43.43 o 
   5  -3   7     3624.24     3502.27    114.09 o 
   6  -3   7       97.55       73.55     24.60 o 
  -5  -2   7     1109.29     1156.70     36.28 o 
  -4  -2   7     1601.42     1631.26     50.72 o 
  -3  -2   7      691.03      808.59     33.79 o 
  -2  -2   7     2333.24     2134.58     52.68 o 
  -1  -2   7     1994.57     2023.81     53.67 o 
   0  -2   7     7017.78     7065.45    109.55 o 
   1  -2   7       26.85       26.85     16.54 o 
   2  -2   7     4433.41     4568.19    121.80 o 
   3  -2   7     1361.21     1358.43     59.40 o 
   4  -2   7     7776.07     7510.94    174.30 o 
   5  -2   7      220.65      289.84     33.01 o 
   6  -2   7     3717.33     3624.00    115.67 o 
   7  -2   7     1071.34     1098.61     65.28 o 
  -5  -1   7     1993.39     2032.18     60.37 o 
  -4  -1   7      347.09      357.72     49.58 o 
  -3  -1   7     3337.59     3397.17    112.79 o 
  -2  -1   7       31.53       43.72     11.04 o 
  -1  -1   7     4788.99     4809.57     85.08 o 
   0  -1   7       32.78       45.34     10.61 o 
   1  -1   7     5366.20     5423.42     89.82 o 
   2  -1   7      170.41      167.65     15.05 o 
   3  -1   7     4605.01     4464.97    113.60 o 
   4  -1   7      812.28      870.50     45.40 o 
   5  -1   7     4030.85     4039.43    113.14 o 
   6  -1   7      897.69      941.27     53.28 o 
   7  -1   7     1744.33     1856.36     81.47 o 
   8  -1   7      696.42      803.71     58.77 o 
  -5   0   7      123.62      119.56     18.71 o 
  -4   0   7     4126.22     3958.60    154.61 o 
  -3   0   7       33.14       44.27     13.60 o 
  -2   0   7     5569.50     5484.86     95.75 o 
  -1   0   7      199.06      219.29     17.07 o 
   0   0   7     5232.30     5144.18     86.16 o 
   1   0   7     1132.78     1185.70     48.74 o 
   2   0   7     3866.18     4006.44     71.35 o 
   3   0   7      951.84      961.82     29.48 o 
   4   0   7     2648.58     2815.46     55.00 o 
   5   0   7     2745.51     2887.50     59.86 o 
   6   0   7     2780.97     2828.60     91.71 o 
  -5   1   7     1635.89     1635.18     79.15 o 
  -4   1   7       38.76       16.02     17.63 o 
  -3   1   7     6623.43     6327.80    108.30 o 
  -2   1   7      175.69      197.00     29.88 o 
  -1   1   7     5728.85     5741.12     94.53 o 
   0   1   7     4259.51     4321.08     74.80 o 
   1   1   7     5637.34     5771.46    157.20 o 
   2   1   7     2874.15     2954.64     56.21 o 
   3   1   7     3082.05     3230.89     58.35 o 
   4   1   7     5216.15     5164.82     81.89 o 
   5   1   7      963.43      984.89     36.67 o 
   6   1   7     2993.04     3120.09     83.30 o 
   7   1   7      282.65      296.84     20.66 o 
   8   1   7     1795.86     1888.31     82.14 o 
  -5   2   7       82.55       90.30     26.11 o 
  -4   2   7     2185.63     2056.03     85.52 o 
  -3   2   7     2084.78     2117.99     70.84 o 
  -2   2   7     6813.60     6386.77    174.94 o 
  -1   2   7     6123.64     6285.13    193.52 o 
   0   2   7     4688.87     4868.16    151.17 o 
   1   2   7     7209.61     7133.29    104.87 o 
   2   2   7     2986.32     2949.63     54.21 o 
   3   2   7     6393.73     6452.03     94.27 o 
   4   2   7      198.84      207.74     13.95 o 
   5   2   7     8567.24     8611.59    122.23 o 
   6   2   7      143.68      180.25     15.47 o 
   7   2   7     2316.00     2413.44     55.97 o 
   8   2   7       85.47       95.70     28.29 o 
  -5   3   7      886.08      783.15     56.90 o 
  -4   3   7     1173.42     1259.16     67.29 o 
  -3   3   7     1331.20     1405.48     67.04 o 
  -2   3   7      741.48      800.64     48.63 o 
  -1   3   7      425.26      423.67     35.05 o 
   0   3   7     8972.14     9075.63    103.67 o 
   1   3   7      629.99      672.35     47.93 o 
   2   3   7     4934.81     4916.72     75.55 o 
   3   3   7      130.19      139.43     10.98 o 
   4   3   7     5317.09     5289.51     80.97 o 
   5   3   7        9.27        6.83      6.54 o 
   6   3   7     6542.85     6447.51    101.05 o 
   7   3   7      821.80      850.29     31.68 o 
   8   3   7     1414.83     1490.05     60.02 o 
   9   3   7      155.72      149.70     28.31 o 
  -5   4   7      848.50      889.01     59.23 o 
  -4   4   7      512.88      516.75     45.47 o 
  -3   4   7     3367.90     3127.83    105.05 o 
  -2   4   7      984.86     1118.85     56.83 o 
  -1   4   7     4048.70     4190.81    153.95 o 
   0   4   7       35.16       32.89      9.57 o 
   1   4   7     5071.75     5085.45     86.82 o 
   2   4   7      424.61      398.93     19.93 o 
   3   4   7     7279.01     6772.73    143.97 o 
   4   4   7      132.18      112.12     17.31 o 
   5   4   7     3047.95     3051.90     56.39 o 
   6   4   7      913.67      913.13     30.14 o 
   7   4   7     2662.25     2728.47     59.95 o 
   8   4   7     1206.16     1181.12     59.07 o 
   9   4   7      755.56      808.92     37.80 o 
  -4   5   7     2264.64     2500.96     97.59 o 
  -3   5   7      158.36      199.89     30.37 o 
  -2   5   7     4122.08     4250.72    121.41 o 
  -1   5   7        1.06        7.46      8.54 o 
   0   5   7     4711.18     4790.51     87.45 o 
   1   5   7     1038.38     1072.07     35.13 o 
   2   5   7     4090.83     4022.16     74.68 o 
   3   5   7     1261.60     1334.12     37.84 o 
   4   5   7     4755.94     4619.92    110.96 o 
   5   5   7      389.26      379.86     28.68 o 
   6   5   7     2458.38     2402.99     76.86 o 
   7   5   7     1767.16     1757.12     66.97 o 
   8   5   7      934.89      966.15     52.86 o 
   9   5   7      607.74      718.05     50.08 o 
  -4   6   7       24.38       20.83     17.84 o 
  -3   6   7     2824.01     2840.77     99.10 o 
  -2   6   7      106.66       78.34     20.69 o 
  -1   6   7     7452.43     7460.04    122.88 o 
   0   6   7     1250.84     1238.89     40.41 o 
   1   6   7     2788.16     2689.55     61.25 o 
   2   6   7     3113.52     3131.02     66.13 o 
   3   6   7     3768.94     3514.56    106.49 o 
   4   6   7     2126.94     2017.74     50.27 o 
   5   6   7      769.15      782.77     40.72 o 
   6   6   7     1860.34     1912.73     68.91 o 
   7   6   7      281.47      310.07     31.00 o 
   8   6   7     1492.46     1491.00     67.04 o 
  -3   7   7      271.37      309.30     34.98 o 
  -2   7   7     1650.47     1640.16     49.50 o 
  -1   7   7      829.63      880.90     39.34 o 
   0   7   7     2754.60     2711.48     64.73 o 
   1   7   7     2314.55     2365.12    119.07 o 
   2   7   7     1233.14     1189.86     39.25 o 
   3   7   7     3799.02     3847.34     77.15 o 
   4   7   7      647.09      679.05     84.48 o 
   5   7   7     2942.28     2918.14     65.60 o 
   6   7   7       65.81       58.07     17.63 o 
   7   7   7     1134.91     1277.31     59.40 o 
   8   7   7        1.81      -11.58     12.99 o 
  -2   8   7      537.16      570.51     30.71 o 
  -1   8   7     1095.97     1082.33     70.86 o 
   0   8   7     1316.95     1380.56     45.76 o 
   1   8   7      672.95      747.88     33.14 o 
   2   8   7     2573.49     2556.13     62.90 o 
   3   8   7      636.58      662.47     30.22 o 
   4   8   7     3715.59     3723.39    111.66 o 
   5   8   7      201.66      232.72     30.86 o 
   6   8   7     3116.05     3268.70     99.10 o 
   7   8   7       43.18        6.37     15.06 o 
   8   8   7      845.82      900.27     54.41 o 
  -2   9   7      467.34      490.85     46.66 o 
  -1   9   7     1649.02     1617.16     77.46 o 
   0   9   7      265.35      283.53     23.74 o 
   1   9   7     1377.24     1397.79    113.86 o 
   2   9   7      121.25      131.36     17.75 o 
   3   9   7     1561.04     1516.62     86.15 o 
   4   9   7       34.30       24.23     11.14 o 
   5   9   7     2304.32     2391.08     63.35 o 
   6   9   7      112.20      110.31     17.99 o 
   7   9   7     1155.99     1355.30     64.40 o 
   0  10   7     2028.59     2088.20     94.28 o 
   1  10   7        9.35       10.06     21.11 o 
   2  10   7     1406.47     1405.20     78.79 o 
   3  10   7      111.98      100.07     17.09 o 
   4  10   7     1613.67     1625.25     71.97 o 
   5  10   7      156.10      171.12     21.28 o 
   6  10   7      998.64     1014.55     43.18 o 
   2  11   7      164.92      214.04     41.95 o 
   3  11   7      462.90      417.34     51.56 o 
   4  11   7      512.61      383.91     52.82 o 
  -1  -5   8      708.67      646.68     55.74 o 
   0  -5   8     2629.73     2841.09    111.80 o 
   1  -5   8      708.10      679.76     56.34 o 
   2  -5   8     1746.20     1683.28     85.73 o 
   3  -5   8     1513.14     1347.66     77.46 o 
  -3  -4   8     2118.18     2097.63     94.60 o 
  -2  -4   8      982.49     1010.77     62.99 o 
  -1  -4   8     1418.94     1386.20     72.39 o 
   0  -4   8     2574.34     2613.82    101.28 o 
   1  -4   8      885.66      841.43     56.98 o 
   2  -4   8     1647.88     1587.63     78.93 o 
   3  -4   8      615.41      538.08     48.46 o 
   4  -4   8     2473.86     2121.49     91.71 o 
   5  -4   8      142.73      120.67     30.93 o 
  -3  -3   8     1102.96     1142.99     65.67 o 
  -2  -3   8      683.57      662.62     48.63 o 
  -1  -3   8     3072.74     2953.49    103.46 o 
   0  -3   8     1067.28     1038.19     60.07 o 
   1  -3   8     3882.16     4114.21    124.86 o 
   2  -3   8      539.73      520.24     44.66 o 
   3  -3   8     5067.70     4866.05    139.82 o 
   4  -3   8       59.29       41.00     20.13 o 
   5  -3   8     2487.48     2416.82     94.35 o 
   6  -3   8       30.07       23.97     21.22 o 
  -4  -2   8     1318.47     1328.64     48.54 o 
  -3  -2   8     1933.03     1923.58     65.07 o 
  -2  -2   8     2942.84     3016.20     68.30 o 
  -1  -2   8      524.43      528.81     27.31 o 
   0  -2   8     3926.41     4099.89    118.63 o 
   1  -2   8       86.11      112.12     24.49 o 
   2  -2   8     4951.81     5069.42    137.04 o 
   3  -2   8       74.69       84.57     22.35 o 
   4  -2   8     5140.65     4740.52    130.98 o 
   5  -2   8      648.47      550.19     44.45 o 
   6  -2   8     2258.85     2150.77     88.08 o 
   7  -2   8      677.48      670.75     55.71 o 
  -4  -1   8      423.92      470.55     30.01 o 
  -3  -1   8     2646.51     2556.70     64.01 o 
  -2  -1   8      121.43      155.09     29.68 o 
  -1  -1   8     6488.38     6277.04    204.76 o 
   0  -1   8       46.85       59.47     22.68 o 
   1  -1   8     5064.45     5261.29     91.48 o 
   2  -1   8      636.74      651.75     42.27 o 
   3  -1   8     8602.95     8610.15    189.65 o 
   4  -1   8      812.70      797.58     45.64 o 
   5  -1   8     5492.16     5340.47    139.36 o 
   6  -1   8     1067.34     1164.60     60.64 o 
   7  -1   8     1166.49     1247.19     66.79 o 
  -4   0   8     3609.22     3528.85     81.27 o 
  -3   0   8       90.69      108.21     16.60 o 
  -2   0   8     3912.46     4046.78     81.59 o 
  -1   0   8      256.09      227.59     18.77 o 
   0   0   8     3805.83     3774.48     73.03 o 
   1   0   8     1427.13     1438.94     41.00 o 
   2   0   8     3453.50     3486.24     69.05 o 
   3   0   8     1318.54     1356.31     40.33 o 
   4   0   8      821.06      863.60     30.28 o 
   5   0   8     3956.90     3719.33    105.65 o 
   6   0   8     2320.77     2122.62     78.23 o 
   7   0   8     1628.98     1638.77     72.99 o 
   8   0   8      251.01      264.39     40.08 o 
  -5   1   8     1597.95     1640.42     83.54 o 
  -4   1   8       90.03       69.23     15.80 o 
  -3   1   8     3597.67     3456.32     75.46 o 
  -2   1   8      622.66      645.09     70.01 o 
  -1   1   8     3991.47     4047.29     77.48 o 
   0   1   8     2122.15     2282.83     52.48 o 
   1   1   8     1850.47     2007.60    123.66 o 
   2   1   8     3296.42     3381.56     65.72 o 
   3   1   8     3671.11     3782.21     69.25 o 
   4   1   8     2994.32     2873.05     57.19 o 
   5   1   8      627.65      560.04     24.45 o 
   6   1   8     3561.51     3521.71     68.68 o 
   7   1   8      543.26      539.80     41.35 o 
  -4   2   8     2115.03     1856.11     85.06 o 
  -3   2   8     1812.15     1769.26     79.81 o 
  -2   2   8     3298.27     3353.34    133.60 o 
  -1   2   8     1591.11     1598.34     43.10 o 
   0   2   8     2599.05     2678.12     83.54 o 
   1   2   8     5382.73     5288.98     87.43 o 
   2   2   8     2713.17     2660.52     91.64 o 
   3   2   8     7074.21     7254.00    107.92 o 
   4   2   8       16.07       15.14      7.90 o 
   5   2   8     4070.17     3985.80     71.19 o 
   6   2   8        4.98        8.18      8.52 o 
   7   2   8     2776.04     2570.01     80.45 o 
   8   2   8       72.12       58.73     14.38 o 
  -4   3   8      715.13      709.99     53.98 o 
  -3   3   8     1705.32     1872.05     82.91 o 
  -2   3   8     3993.72     4230.10    126.34 o 
  -1   3   8     2676.38     2771.02     92.84 o 
   0   3   8     3544.62     3346.44    102.09 o 
   1   3   8      614.74      696.37     43.18 o 
   2   3   8     4542.65     4426.12    114.41 o 
   3   3   8      545.93      529.18     35.65 o 
   4   3   8    10455.20    10361.07    214.32 o 
   5   3   8      555.61      549.54     22.66 o 
   6   3   8     2821.11     2636.41     79.11 o 
   7   3   8      450.20      405.04     29.70 o 
   8   3   8     1391.41     1327.92     53.26 o 
  -4   4   8      664.29      688.70     51.98 o 
  -3   4   8     2745.51     2667.21     99.84 o 
  -2   4   8        7.41       25.09     16.36 o 
  -1   4   8     7145.30     7531.14    179.41 o 
   0   4   8        1.16       34.02     13.34 o 
   1   4   8     5756.55     5709.66     97.36 o 
   2   4   8      112.04       84.46     18.79 o 
   3   4   8     4950.70     4771.45    116.87 o 
   4   4   8       96.84       86.57     16.79 o 
   5   4   8     5364.94     5299.82    125.35 o 
   6   4   8     1413.65     1366.24     55.78 o 
   7   4   8     1705.70     1678.89     65.03 o 
   8   4   8      935.46      944.75     51.73 o 
  -4   5   8     1804.16     1770.95     84.21 o 
  -3   5   8       38.60       21.54     15.66 o 
  -2   5   8     2626.07     2629.31     94.49 o 
  -1   5   8       31.64       23.26     14.53 o 
   0   5   8     3117.98     3146.22     67.92 o 
   1   5   8      576.22      542.35     26.08 o 
   2   5   8     2953.65     3042.10     64.85 o 
   3   5   8      453.62      418.57     31.32 o 
   4   5   8     2991.87     2753.78     81.96 o 
   5   5   8      756.96      820.53     41.88 o 
   6   5   8     1720.11     1607.41     61.87 o 
   7   5   8     2354.92     2368.99     80.87 o 
   8   5   8     1134.57     1136.62     57.93 o 
  -3   6   8     2102.44     2281.33     91.39 o 
  -2   6   8      373.84      413.92     38.61 o 
  -1   6   8     4628.24     4614.50    129.01 o 
   0   6   8      959.47      914.23     69.77 o 
   1   6   8     2636.74     2486.01     60.67 o 
   2   6   8     2510.88     2495.60     59.76 o 
   3   6   8     3560.76     3562.79     79.02 o 
   4   6   8     1775.45     1660.48     62.43 o 
   5   6   8      995.88      957.11     46.52 o 
   6   6   8     1536.78     1495.08     60.67 o 
   7   6   8      112.19      152.34     25.13 o 
   8   6   8     1163.34     1213.37     60.46 o 
  -3   7   8      143.00      146.57     28.75 o 
  -2   7   8     1958.40     2019.89     81.33 o 
  -1   7   8      963.63     1023.07     39.17 o 
   0   7   8     2260.64     2374.83     61.23 o 
   1   7   8     1712.18     1785.27     51.86 o 
   2   7   8      972.79      995.66     60.21 o 
   3   7   8     3876.98     3579.88    133.78 o 
   4   7   8      265.06      260.76     21.48 o 
   5   7   8     2090.98     1862.16     68.80 o 
   6   7   8      102.72       87.28     18.90 o 
   7   7   8     1534.18     1537.20     67.00 o 
   8   7   8        1.03        8.66     14.18 o 
  -2   8   8      780.56      889.26     53.56 o 
  -1   8   8      984.08      985.11     46.75 o 
   0   8   8     2156.26     2102.63     72.71 o 
   1   8   8      677.51      646.55     37.90 o 
   2   8   8     2319.25     2274.55     60.81 o 
   3   8   8      568.26      612.75     30.64 o 
   4   8   8     3818.80     3753.80     81.44 o 
   5   8   8        1.76        1.67     10.13 o 
   6   8   8     1798.82     1887.89     73.02 o 
   7   8   8       33.94       22.07     16.54 o 
  -1   9   8      897.15      926.89     39.93 o 
   0   9   8       48.03       64.11     15.97 o 
   1   9   8     1882.55     1886.61     61.27 o 
   2   9   8      193.98      221.28     40.08 o 
   3   9   8     2044.89     1933.72     57.12 o 
   4   9   8        4.54        1.72     10.71 o 
   5   9   8     2489.83     2376.53     64.25 o 
   6   9   8       87.20       93.36     22.52 o 
   7   9   8      874.21      903.61     53.95 o 
   0  10   8     1208.45     1308.53     74.47 o 
   1  10   8       72.72       70.56     25.34 o 
   2  10   8     1329.45     1301.07     51.03 o 
   3  10   8      160.28      150.47     36.46 o 
   4  10   8     1466.39     1447.98     50.69 o 
   5  10   8      420.15      426.42     30.67 o 
  -1  -4   9      845.00      841.96     60.67 o 
   0  -4   9     1591.77     1693.88     83.23 o 
   1  -4   9     1587.43     1590.73     81.61 o 
   2  -4   9     1332.29     1439.20     77.84 o 
   3  -4   9      570.29      490.29     50.39 o 
  -2  -3   9      547.65      601.39     51.80 o 
  -1  -3   9     1958.94     1983.12     87.28 o 
   0  -3   9      559.98      528.86     46.84 o 
   1  -3   9     3704.96     3578.00    120.07 o 
   2  -3   9      751.38      767.88     55.07 o 
   3  -3   9     3447.88     3199.90    113.81 o 
   4  -3   9        1.97       -4.08     18.93 o 
   5  -3   9     3022.47     2798.37    107.19 o 
  -3  -2   9      515.26      484.21     41.14 o 
  -2  -2   9     2480.66     2499.86     64.36 o 
  -1  -2   9      194.50      216.99     32.02 o 
   0  -2   9     4220.96     4123.40    123.49 o 
   1  -2   9       70.37       61.76     23.72 o 
   2  -2   9     4511.60     4663.20    135.63 o 
   3  -2   9       28.26       19.81     19.43 o 
   4  -2   9     3479.11     3495.05    113.35 o 
   5  -2   9      492.09      448.48     42.51 o 
   6  -2   9     1701.34     1609.42     77.84 o 
  -3  -1   9     3393.21     3280.06     82.86 o 
  -2  -1   9        0.84       27.99     11.99 o 
  -1  -1   9     2800.89     2993.48     69.46 o 
   0  -1   9      305.59      301.94     31.27 o 
   1  -1   9     4444.55     4563.61    126.69 o 
   2  -1   9      586.76      589.74     43.64 o 
   3  -1   9     5974.29     5629.00    146.01 o 
   4  -1   9     1427.37     1474.39     65.95 o 
   5  -1   9     1459.03     1420.83     65.91 o 
   6  -1   9     1379.15     1431.95     69.43 o 
  -3   0   9       13.18       14.65     11.76 o 
  -2   0   9     4303.30     4440.86     90.71 o 
  -1   0   9       77.74      103.73     16.30 o 
   0   0   9     3519.40     3606.56     74.11 o 
   1   0   9     1190.95     1234.63     39.83 o 
   2   0   9     3028.76     3142.61     67.90 o 
   3   0   9     1049.06     1129.01     38.67 o 
   4   0   9     3246.82     3190.22     96.81 o 
   5   0   9     1265.27     1196.51     56.87 o 
   6   0   9      645.14      601.64     43.25 o 
   7   0   9     1576.29     1573.59     73.59 o 
  -4   1   9       77.78       74.22     24.49 o 
  -3   1   9     2665.42     2636.33     82.58 o 
  -2   1   9      433.44      474.33     27.66 o 
  -1   1   9     2960.60     3088.46     68.24 o 
   0   1   9     1288.93     1348.12     41.20 o 
   1   1   9     2909.93     2966.77     63.95 o 
   2   1   9     3931.76     3873.74     75.82 o 
   3   1   9     2313.11     2414.30     55.93 o 
   4   1   9     5743.85     5819.23     97.21 o 
   5   1   9     1038.14     1106.30     35.87 o 
   6   1   9     3475.37     3225.77     99.56 o 
   7   1   9      723.83      685.36     45.82 o 
  -4   2   9     1322.01     1156.64     69.43 o 
  -3   2   9     1819.04     2002.86     89.70 o 
  -2   2   9     2254.77     2268.73     89.95 o 
  -1   2   9     1613.26     1610.51     70.98 o 
   0   2   9     1817.23     1877.75     75.66 o 
   1   2   9     4715.21     4854.01    130.91 o 
   2   2   9     1127.84     1180.66     36.81 o 
   3   2   9     4938.90     4787.32    100.30 o 
   4   2   9       81.39       72.41     11.89 o 
   5   2   9     3453.71     3382.48     66.44 o 
   6   2   9       60.43       64.06     12.60 o 
   7   2   9     2566.43     2692.86     71.40 o 
   8   2   9       29.96       25.34     21.89 o 
  -4   3   9     1423.57     1391.12     77.60 o 
  -3   3   9      982.38     1079.75     65.84 o 
  -2   3   9     2810.01     2988.40    106.60 o 
  -1   3   9      786.17      768.20     49.30 o 
   0   3   9     3679.80     3770.29    113.49 o 
   1   3   9      366.94      363.35     35.54 o 
   2   3   9     5488.21     5390.65    138.48 o 
   3   3   9      132.52      110.96     21.29 o 
   4   3   9     5817.59     5340.54    129.26 o 
   5   3   9       76.26       71.40     17.60 o 
   6   3   9     2576.62     2494.70     80.27 o 
   7   3   9      371.45      366.74     23.23 o 
   8   3   9     1944.02     1992.34     76.22 o 
  -3   4   9     2731.14     2802.10    107.26 o 
  -2   4   9        9.49       19.50     16.93 o 
  -1   4   9     2945.08     3284.54    107.40 o 
   0   4   9       74.20       64.05     19.04 o 
   1   4   9     2704.70     2767.11     94.60 o 
   2   4   9        1.26        2.50     11.44 o 
   3   4   9     6117.98     5806.97    141.40 o 
   4   4   9     1476.55     1372.68     56.59 o 
   5   4   9     2196.79     2135.32     72.88 o 
   6   4   9      411.58      407.69     33.26 o 
   7   4   9     1063.87     1022.95     51.31 o 
   8   4   9      865.25      826.37     49.48 o 
  -3   5   9      185.83      224.73     35.37 o 
  -2   5   9     2647.70     2863.61    103.01 o 
  -1   5   9       62.22       49.94     18.69 o 
   0   5   9     6378.44     7026.35    173.78 o 
   1   5   9       62.23       61.02     27.77 o 
   2   5   9     1955.13     1896.83     73.83 o 
   3   5   9      451.42      404.32     33.22 o 
   4   5   9     4356.07     4064.74    109.55 o 
   5   5   9     1965.87     1959.12     70.84 o 
   6   5   9     1386.64     1226.85     55.29 o 
   7   5   9     1617.73     1647.21     67.29 o 
   8   5   9      574.74      584.07     42.58 o 
  -3   6   9     2215.16     2353.12     96.95 o 
  -2   6   9      318.74      274.74     35.23 o 
  -1   6   9     2119.13     2432.80     91.39 o 
   0   6   9     1779.14     1795.86     75.49 o 
   1   6   9     3630.81     3583.41     77.95 o 
   2   6   9     1779.76     1832.42     51.92 o 
   3   6   9     2558.45     2545.69     61.71 o 
   4   6   9     2363.27     2327.89     79.08 o 
   5   6   9      573.71      512.57     37.13 o 
   7   6   9      413.39      409.88     36.39 o 
   8   6   9     1400.34     1401.51     67.32 o 
  -2   7   9     1147.62     1314.69     67.85 o 
  -1   7   9      926.68      935.64     55.60 o 
   0   7   9     1670.34     1759.20     52.78 o 
   1   7   9     1659.77     1748.66     54.07 o 
   2   7   9      757.77      801.72     39.10 o 
   3   7   9     2227.14     2207.80    100.33 o 
   4   7   9      473.75      455.57     27.47 o 
   5   7   9     1744.37     1802.09     70.38 o 
   6   7   9        2.91        9.71     14.08 o 
   7   7   9     1602.34     1722.91     72.49 o 
  -1   8   9      377.55      471.95     41.53 o 
   0   8   9     1705.94     1684.01     53.21 o 
   1   8   9      346.80      337.80     26.42 o 
   2   8   9     2691.80     2681.54     69.36 o 
   3   8   9      133.37      132.65     18.43 o 
   4   8   9     2468.71     2423.50     64.06 o 
   5   8   9        3.40        8.66     13.97 o 
   6   8   9     1634.94     1661.43     70.28 o 
   7   8   9       12.10        3.27     14.36 o 
   0   9   9      125.53      152.46     35.21 o 
   1   9   9     1871.55     1900.04     58.96 o 
   2   9   9      134.76      136.45     20.33 o 
   3   9   9     1981.65     1904.45     58.86 o 
   4   9   9      126.64      105.64     18.83 o 
   5   9   9     1432.76     1367.63     49.24 o 
   6   9   9       78.42       96.50     22.52 o 
   1  10   9       91.79       92.90     19.06 o 
   2  10   9     1900.17     1903.57     60.72 o 
   3  10   9       73.46       54.66     25.41 o 
   4  10   9     1291.97     1300.30     49.96 o 
   5  10   9      575.11      500.16     42.48 o 
   0  -3  10      540.21      434.16     46.31 o 
   1  -3  10     3254.08     3182.87    116.10 o 
   2  -3  10      451.74      498.91     49.44 o 
   3  -3  10     3012.61     3056.78    117.79 o 
  -1  -2  10       92.83      106.35     29.60 o 
   0  -2  10     2855.98     3119.56    109.27 o 
   1  -2  10       40.72        4.40     19.85 o 
   2  -2  10     3239.18     3239.28    112.89 o 
   3  -2  10        1.96       13.72     20.90 o 
   4  -2  10     2443.81     2474.25     98.01 o 
   5  -2  10      409.62      372.78     42.19 o 
  -2  -1  10        0.31        0.63     12.14 o 
  -1  -1  10     3094.70     3086.46    115.92 o 
   0  -1  10       37.71       30.16     19.60 o 
   1  -1  10     4139.62     4003.71    121.20 o 
   2  -1  10     1248.90     1217.88     63.13 o 
   3  -1  10     3693.05     3714.33    117.61 o 
   4  -1  10      734.48      680.89     49.37 o 
   5  -1  10     1056.29     1010.81     59.09 o 
   6  -1  10     1390.82     1340.69     70.35 o 
  -2   0  10     2680.91     2620.92     68.61 o 
  -1   0  10      362.38      440.42     28.54 o 
   0   0  10     3756.96     3800.80     93.54 o 
   1   0  10     1401.44     1389.02     44.87 o 
   2   0  10     4160.82     3959.37    115.53 o 
   3   0  10     2246.61     2155.73     81.47 o 
   4   0  10     1623.09     1649.85     70.88 o 
   5   0  10     1660.99     1604.03     69.71 o 
   6   0  10      426.37      446.37     40.68 o 
  -3   1  10     2112.15     2102.17     93.43 o 
  -2   1  10      632.12      620.57     50.82 o 
  -1   1  10     2284.10     2411.36     93.08 o 
   0   1  10      788.01      799.34     50.54 o 
   1   1  10     1162.49     1322.09     42.51 o 
   2   1  10     3814.38     4017.34     80.81 o 
   3   1  10     1953.88     1964.67     53.31 o 
   4   1  10     3919.16     3774.09     84.07 o 
   5   1  10      215.75      219.14     28.15 o 
   6   1  10     2520.59     2439.94     87.24 o 
   7   1  10       31.66       71.65     23.44 o 
  -3   2  10      882.62      820.14     59.54 o 
  -2   2  10     1077.58     1058.42     63.10 o 
  -1   2  10     1421.92     1594.07     74.54 o 
   0   2  10     1831.50     1921.95     79.29 o 
   1   2  10     3178.78     3348.41    108.21 o 
   2   2  10      825.07      835.27     51.24 o 
   3   2  10     3525.32     3560.47    108.43 o 
   4   2  10      458.01      442.50     36.28 o 
   5   2  10     3507.49     3365.26     69.53 o 
   6   2  10      326.97      327.72     22.44 o 
   7   2  10     1624.04     1636.41     70.74 o 
  -3   3  10      839.73      966.11     65.28 o 
  -2   3  10     2341.49     2484.56     99.31 o 
  -1   3  10      711.19      724.70     51.13 o 
   0   3  10     3179.33     3267.40    108.99 o 
   1   3  10       91.72      102.69     23.37 o 
   2   3  10     4115.22     4393.32    128.17 o 
   3   3  10        8.18       20.16     16.43 o 
   4   3  10     4573.39     4656.83    125.04 o 
   5   3  10      373.80      313.06     30.44 o 
   6   3  10     3231.75     2897.78     91.11 o 
   7   3  10      158.63      175.99     26.11 o 
  -2   4  10       50.67       99.38     25.94 o 
  -1   4  10     2918.11     3211.76    110.61 o 
   0   4  10       49.10       73.02     21.71 o 
   1   4  10     5549.14     5691.92    153.68 o 
   2   4  10      626.17      693.17     46.70 o 
   3   4  10     2485.30     2357.41     85.20 o 
   4   4  10      632.56      661.78     42.55 o 
   5   4  10     2216.25     2197.40     77.42 o 
   6   4  10      226.33      211.40     26.82 o 
   7   4  10     1009.09      995.99     53.42 o 
  -2   5  10     2405.01     2750.12    105.36 o 
  -1   5  10       56.17       41.98     18.69 o 
   0   5  10     3516.15     3416.19    112.37 o 
   1   5  10      121.15       92.20     23.19 o 
   2   5  10     3685.18     3674.46    115.36 o 
   3   5  10     2500.71     2698.10     92.62 o 
   4   5  10     1880.34     1870.64     73.02 o 
   5   5  10     1654.16     1442.43     62.47 o 
   6   5  10      942.83      947.53     51.52 o 
   7   5  10     1093.61     1134.44     58.31 o 
  -2   6  10      261.63      287.20     37.62 o 
  -1   6  10     1352.30     1356.60     69.12 o 
   0   6  10      346.12      370.85     38.75 o 
   1   6  10     2193.85     2166.25     87.73 o 
   2   6  10      590.07      558.68     29.85 o 
   3   6  10     1365.76     1330.17     63.31 o 
   4   6  10     3574.64     3411.69    105.08 o 
   5   6  10      561.50      545.22     38.89 o 
   6   6  10     1926.43     2007.33     77.03 o 
   7   6  10      207.48      173.71     27.56 o 
  -1   7  10      751.53      735.75     51.49 o 
   0   7  10     1578.12     1539.07     72.95 o 
   1   7  10     1753.26     1778.61     54.99 o 
   2   7  10     1783.52     1720.91     54.06 o 
   3   7  10     1131.17     1086.97     59.90 o 
   4   7  10      347.88      320.91     33.29 o 
   5   7  10     2056.76     1926.99     75.84 o 
   6   7  10       41.95       49.76     19.78 o 
   7   7  10     2183.32     2319.23     88.12 o 
   0   8  10     1417.26     1491.77     72.85 o 
   1   8  10       28.96       28.34     13.31 o 
   2   8  10     2521.46     2413.67     67.28 o 
   3   8  10      165.30      153.08     20.80 o 
   4   8  10     1697.54     1749.88     55.62 o 
   5   8  10       55.43       33.40     16.47 o 
   6   8  10     1392.58     1505.74     69.64 o 
   1   9  10     2103.00     2256.15     66.91 o 
   2   9  10        7.26        1.99     12.33 o 
   3   9  10     1486.77     1502.57     53.60 o 
   4   9  10        6.69        4.30     12.65 o 
   5   9  10     1034.44      983.86     43.29 o 
   0  -1  11       62.66       14.67     21.99 o 
   1  -1  11     2977.11     2993.50    106.28 o 
   2  -1  11      945.34      994.73     60.67 o 
   3  -1  11     2008.69     2003.53     87.35 o 
   4  -1  11      767.51      775.38     55.36 o 
  -1   0  11      341.49      318.20     39.20 o 
   0   0  11     3577.46     3674.80    169.76 o 
   1   0  11     1328.96     1331.47     65.63 o 
   2   0  11     1948.70     2025.98     81.71 o 
   3   0  11     1771.66     1801.39     78.27 o 
   4   0  11     1309.09     1366.56     67.99 o 
   5   0  11     1383.08     1356.21     68.45 o 
  -1   1  11     2026.38     2237.45     92.84 o 
   0   1  11      804.70      801.28     53.49 o 
   1   1  11     2379.77     2284.57     88.82 o 
   2   1  11     3043.65     3135.32    105.40 o 
   3   1  11      813.82      841.68     54.30 o 
   5   1  11      244.58      200.03     30.65 o 
   6   1  11     2486.62     2351.82     88.23 o 
  -1   2  11     1672.61     1774.50     82.52 o 
   0   2  11      842.62      858.11     55.78 o 
   1   2  11     3163.43     3270.28    109.90 o 
   2   2  11      793.85      839.74     53.77 o 
   3   2  11     4039.11     4072.72    125.21 o 
   4   2  11      479.26      560.18     43.60 o 
   5   2  11     3768.17     3816.32    114.76 o 
  -1   3  11      241.26      247.78     35.86 o 
   0   3  11     2972.12     3136.66    109.94 o 
   1   3  11       57.20       38.57     19.18 o 
   2   3  11     2606.24     2660.06     98.75 o 
   3   3  11       64.20       75.10     23.61 o 
   4   3  11     2878.31     2861.89     98.22 o 
   5   3  11       87.30       95.51     23.75 o 
   6   3  11     2240.79     2138.45     80.20 o 
  -1   4  11     2180.27     2614.84    102.23 o 
   0   4  11      100.68      117.68     27.56 o 
   1   4  11     3999.22     4123.79    128.70 o 
   2   4  11      277.77      320.35     38.01 o 
   3   4  11     1975.09     2071.80     84.92 o 
   4   4  11      504.17      506.02     42.41 o 
   5   4  11     2290.71     2243.29     83.02 o 
   6   4  11      163.20      172.76     26.64 o 
   7   4  11     1399.69     1234.49     61.73 o 
  -1   5  11        6.80       -3.73     16.22 o 
   0   5  11     3568.61     3520.00    118.74 o 
   1   5  11      699.21      609.45     47.16 o 
   2   5  11     1891.30     1954.51     85.06 o 
   3   5  11     1153.04     1282.38     66.34 o 
   4   5  11     1453.05     1447.75     67.67 o 
   5   5  11     1402.24     1460.35     66.86 o 
   6   5  11      643.22      545.58     41.63 o 
   7   5  11     1610.41     1567.68     70.84 o 
  -1   6  11     1254.86     1350.97     71.90 o 
   0   6  11      203.67      240.75     35.09 o 
   1   6  11     3091.43     2967.46    108.07 o 
   2   6  11     2049.73     2104.63     89.81 o 
   3   6  11      954.07      956.26     58.24 o 
   4   6  11     2175.32     2048.61     83.19 o 
   5   6  11      650.36      605.15     44.34 o 
   6   6  11     1324.13     1295.54     63.45 o 
   0   7  11     1016.45     1199.75     66.90 o 
   1   7  11     1161.79     1221.29     67.81 o 
   2   7  11      670.28      671.81     60.07 o 
   3   7  11     2526.68     2529.22     97.09 o 
   4   7  11      266.92      279.98     34.66 o 
   5   7  11     2661.20     2340.42     88.93 o 
   6   7  11        6.07       -5.45     15.34 o 
   1   8  11      119.46      113.46     28.47 o 
   2   8  11     1147.98     1205.44     48.54 o 
   3   8  11       38.93       52.72     15.75 o 
   4   8  11      864.27      733.60     51.56 o 
   5   8  11       53.17       45.15     19.81 o 
   1   1  12     1260.02     1283.02     69.54 o 
   1   2  12     2731.95     2672.49    102.27 o 
   2   2  12      342.21      299.02     38.08 o 
   3   2  12     2486.61     2483.82     97.66 o 
   4   2  12      140.76      155.83     30.93 o 
   0   3  12     2677.09     2874.56    109.20 o 
   1   3  12      143.90      108.07     26.99 o 
   2   3  12     3150.21     3277.04    114.30 o 
   3   3  12       29.16       23.26     20.20 o 
   4   3  12     2054.70     1956.79     85.16 o 
   5   3  12      129.63      138.13     28.43 o 
   0   4  12      195.34      228.78     35.44 o 
   1   4  12     3054.82     3031.12    111.06 o 
   2   4  12      321.54      288.08     38.61 o 
   3   4  12     1994.59     2028.34     89.35 o 
   4   4  12      380.45      349.80     39.87 o 
   5   4  12     2614.94     2547.10     95.79 o 
   1   5  12      742.29      798.29     56.73 o 
   2   5  12     2012.78     1988.43     89.60 o 
   3   5  12      708.51      733.29     53.63 o 
   4   5  12      845.97      756.13     53.28 o 
   5   5  12     1119.52     1096.01     61.55 o 
   1   6  12      979.05      993.46     63.80 o 
   2   6  12     1500.53     1573.52     79.39 o 
   3   6  12      883.51      835.94     56.94 o 
   4   6  12     1506.40     1414.17     72.64 o 
   5   6  12      687.38      611.81     46.88 o 
   2   7  12      217.77      205.48     34.80 o 
   3   7  12     1820.40     1670.09     81.71 o 
   4   7  12      260.89      237.30     35.58 o 
                                                 
